# Supplementary material for: Comprehensive Analysis of circRNA-miRNA-mRNA Regulatory Network and Novel Potential Biomarkers in Acute Myocardial Infarction
Source: Front Cardiovasc Med. 2022 Jul 7;9:850991. doi: 10.3389/fcvm.2022.850991 (PMC9300925; doi:10.3389/fcvm.2022.850991)
Supplement: Supplementary file 1 [file Table_1.XLSX]

## Sheet: GSE160717
FDR	t	B	logFC	circRNA
0.0496	5.56691	-0.3181	2.93845	hsa_circRNA_023461
0.0356	6.23517	0.3332	2.17986	hsa_circRNA_038011
0.0344	6.37701	0.4636	2.1508	hsa_circRNA_400564
0.0232	7.36961	1.306	2.0578	hsa_circRNA_400027
0.0268	7.08882	1.0796	2.02933	hsa_circRNA_400101
0.0208	8.28337	1.9845	1.97414	hsa_circRNA_103361
0.0391	6.02845	0.1384	1.97359	hsa_circRNA_400033
0.018	10.0638	3.0888	1.88616	hsa_circRNA_103372
0.0222	7.56545	1.4587	1.88357	hsa_circRNA_001350
0.0413	5.95157	0.0644	1.87958	hsa_circRNA_001490
0.0208	-8.33248	2.0187	-1.84045	hsa_circRNA_068655
0.0179	11.0594	3.6037	1.7593	hsa_circRNA_404567
0.018	9.38803	2.6999	1.75856	hsa_circRNA_003997
0.0208	8.33048	2.0173	1.73827	hsa_circRNA_104310
0.0279	6.74341	0.7884	1.70897	hsa_circRNA_000781
0.0195	-8.89727	2.3951	-1.70771	hsa_circRNA_103560
0.0208	7.7546	1.6024	1.6824	hsa_circRNA_092523
0.0277	6.85839	0.8869	1.67535	hsa_circRNA_066869
0.0208	-8.23981	1.9541	-1.67391	hsa_circRNA_103110
0.0223	7.51094	1.4166	1.6101	hsa_circRNA_075549
0.0179	-13.9058	4.7717	-1.59201	hsa_circRNA_015677
0.018	-9.53392	2.7868	-1.5909	hsa_circRNA_103111
0.0195	9.12954	2.5419	1.58624	hsa_circRNA_404807
0.018	-9.80865	2.946	-1.57804	hsa_circRNA_103123
0.0279	-6.72447	0.7721	-1.54965	hsa_circRNA_406422
0.0358	-6.2162	0.3156	-1.52398	hsa_circRNA_103758
0.0208	7.93959	1.7392	1.48184	hsa_circRNA_405624
0.018	9.54363	2.7925	1.46718	hsa_circRNA_004225
0.0208	7.7621	1.608	1.44623	hsa_circRNA_405990
0.0352	6.27519	0.3703	1.41746	hsa_circRNA_101456
0.018	-9.89617	2.9955	-1.41274	hsa_circRNA_103757
0.0226	7.46905	1.3841	1.41254	hsa_circRNA_087800
0.0484	5.67933	-0.2041	1.4123	hsa_circRNA_103444
0.0277	6.85405	0.8832	1.35772	hsa_circRNA_001397
0.0279	6.7362	0.7822	1.34693	hsa_circRNA_066596
0.0347	6.35721	0.4455	1.3418	hsa_circRNA_025522
0.018	9.48289	2.7566	1.33879	hsa_circRNA_406010
0.0279	6.74887	0.7931	1.33393	hsa_circRNA_034093
0.0179	12.0605	4.0608	1.31529	hsa_circRNA_405156
0.0344	6.44323	0.5236	1.31096	hsa_circRNA_001654
0.0251	-7.18879	1.1612	-1.31044	hsa_circRNA_030722
0.0208	8.05496	1.8228	1.30905	hsa_circRNA_104401
0.0277	-6.83965	0.871	-1.29937	hsa_circRNA_001112
0.0195	8.82438	2.3481	1.29858	hsa_circRNA_102445
0.0391	-6.04882	0.1578	-1.29323	hsa_circRNA_103756
0.0391	-6.03976	0.1492	-1.28795	hsa_circRNA_101289
0.018	-9.92226	3.0102	-1.27804	hsa_circRNA_040730
0.018	-9.34979	2.6769	-1.2574	hsa_circRNA_044837
0.0208	-8.01128	1.7913	-1.25136	hsa_circRNA_101128
0.0179	11.0602	3.6041	1.23708	hsa_circRNA_406790
0.0232	7.38142	1.3153	1.23082	hsa_circRNA_006759
0.018	9.75605	2.916	1.22288	hsa_circRNA_000864
0.0208	7.7784	1.6202	1.2124	hsa_circRNA_001653
0.0209	-7.66428	1.5343	-1.2096	hsa_circRNA_103109
0.0179	11.6307	3.8714	1.20562	hsa_circRNA_055440
0.0228	7.436	1.3582	1.20038	hsa_circRNA_101306
0.0195	-8.95888	2.4345	-1.19805	hsa_circRNA_404225
0.0208	7.8518	1.6747	1.18893	hsa_circRNA_104400
0.0179	11.1732	3.6586	1.16208	hsa_circRNA_075503
0.0277	-6.81828	0.8528	-1.15742	hsa_circRNA_101231
0.0277	6.84211	0.8731	1.14087	hsa_circRNA_101525
0.0208	-7.79973	1.6361	-1.13004	hsa_circRNA_103646
0.0208	8.3653	2.0413	1.12639	hsa_circRNA_405261
0.0367	6.16898	0.2714	1.10822	hsa_circRNA_091761
0.0234	-7.33806	1.281	-1.10752	hsa_circRNA_103045
0.0195	-8.78292	2.3212	-1.10436	hsa_circRNA_100970
0.0352	-6.28414	0.3785	-1.10016	hsa_circRNA_100562
0.0277	-6.92547	0.9437	-1.09868	hsa_circRNA_055943
0.0391	6.03066	0.1405	1.08044	hsa_circRNA_101282
0.0277	6.81574	0.8506	1.07409	hsa_circRNA_092435
0.0344	-6.40135	0.4857	-1.04674	hsa_circRNA_007302
0.0344	-6.43012	0.5117	-1.04206	hsa_circRNA_071106
0.0223	-7.5113	1.4169	-1.04136	hsa_circRNA_100923
0.0246	-7.25084	1.2113	-1.03596	hsa_circRNA_007444
0.0484	5.68944	-0.194	1.02834	hsa_circRNA_404818
0.0344	6.39079	0.4761	1.02301	hsa_circRNA_101685
0.0344	-6.38408	0.47	-1.02211	hsa_circRNA_102611
0.0493	-5.592	-0.2925	-1.01968	hsa_circRNA_101319
0.0277	-6.92527	0.9435	-1.01803	hsa_circRNA_104645
0.0208	8.49425	2.1294	1.01573	hsa_circRNA_100802
0.0268	7.06798	1.0624	1.01071	hsa_circRNA_004561
0.0208	-8.05376	1.822	-1.0054	hsa_circRNA_402265
0.0484	-5.69949	-0.1839	-1.00234	hsa_circRNA_100088

## Sheet: GSE31568
FDR	t	B	logFC	miRNA_ID
8.15e-13	-9.69451	25.3133	-4.10131	hsa-miR-1283
2.19e-06	6.03108	8.58184	3.6444	hsa-miR-302b
1.34e-07	6.96608	12.6794	3.62242	hsa-miR-1290
2.58e-05	5.25946	5.39248	3.32377	hsa-miR-508-3p
5.43e-06	5.75127	7.40167	3.28998	hsa-miR-126*
3.21e-07	-6.66054	11.3178	-3.10991	hsa-miR-519e*
0.000122	4.80634	3.62695	3.0678	hsa-miR-1258
0.000181	4.67379	3.12801	3.00346	hsa-miR-609
3.21e-07	-6.64402	11.2447	-2.97144	hsa-miR-518a-3p
5.84e-05	-5.0061	4.39428	-2.97091	hsa-miR-1201
8.67e-08	-7.14594	13.4893	-2.94672	hsa-miR-31*
2.04e-05	-5.35038	5.7571	-2.92979	hsa-miR-491-3p
6.77e-06	-5.65414	6.99795	-2.92882	hsa-miR-10b*
3.59e-07	-6.54778	10.8204	-2.91617	hsa-miR-566
3.96e-05	5.11816	4.83249	2.86326	hsa-miR-302d
3.59e-07	-6.53998	10.7861	-2.82797	hsa-miR-488*
0.000174	4.70328	3.23827	2.7974	hsa-miR-1468
7.56e-07	-6.32749	9.85737	-2.72815	hsa-miR-1278
0.00096	4.13916	1.20587	2.72287	hsa-miR-190b
0.000777	4.22549	1.50588	2.70583	hsa-miR-520c-3p
3.9e-07	-6.49638	10.5946	-2.70448	hsa-miR-515-5p
3.21e-07	-6.62778	11.173	-2.70428	hsa-miR-1291
3.08e-06	-5.93798	8.18643	-2.69493	hsa-miR-520d-5p
0.000896	4.16612	1.29911	2.68311	hsa-miR-548j
0.000827	4.19988	1.41642	2.67914	hsa-miR-204
2.1e-05	-5.32457	5.65327	-2.67044	hsa-miR-568
2.04e-05	-5.33959	5.71366	-2.6596	hsa-miR-298
0.00206	3.85983	0.26464	2.63529	hsa-miR-376a*
0.000181	-4.67883	3.1468	-2.58926	hsa-miR-802
0.000174	-4.69875	3.2213	-2.58413	hsa-miR-616*
0.00145	3.99272	0.70669	2.55779	hsa-miR-375
0.00113	4.0789	0.99895	2.52481	hsa-miR-135a
0.000185	-4.66101	3.08034	-2.48371	hsa-miR-1245
2.04e-05	-5.34646	5.74132	-2.48146	hsa-miR-516a-5p
0.00253	3.74485	-0.10916	2.47967	hsa-let-7b*
0.000388	-4.44574	2.28974	-2.4776	hsa-miR-520h
0.00321	3.64667	-0.42177	2.46877	hsa-miR-142-3p
0.000777	-4.22699	1.51111	-2.46809	hsa-miR-145*
2.19e-06	-6.0341	8.59472	-2.46345	hsa-miR-591
3.93e-05	-5.12899	4.8751	-2.44806	hsa-miR-526a
0.00337	3.61971	-0.50653	2.4338	hsa-miR-942
6.69e-06	-5.67891	7.10062	-2.42198	hsa-miR-217
6.69e-06	-5.68825	7.13939	-2.40932	hsa-miR-139-5p
5.97e-05	-4.99471	4.35006	-2.40878	hsa-miR-155*
1.89e-05	-5.38492	5.8965	-2.40398	hsa-miR-938
0.00337	3.6168	-0.51565	2.40268	hsa-miR-382
0.0011	4.09156	1.04226	2.37485	hsa-miR-455-5p
0.00235	3.77728	-0.00457	2.37417	hsa-miR-373
0.00385	3.55694	-0.70207	2.36366	hsa-miR-92a-1*
0.00612	3.37145	-1.26461	2.36131	hsa-miR-98
0.00231	3.78453	0.0189	2.34866	hsa-miR-516a-3p
0.00337	3.61867	-0.5098	2.34846	hsa-miR-556-3p
0.00226	3.81909	0.13124	2.34287	hsa-miR-876-3p
0.00735	3.28894	-1.50737	2.26662	hsa-miR-613
0.00513	3.45054	-1.02758	2.25846	hsa-miR-483-3p
1.25e-05	-5.49083	6.32661	-2.25067	hsa-miR-450b-5p
0.00337	3.61012	-0.53658	2.24975	hsa-miR-154
0.00101	-4.12178	1.14597	-2.24947	hsa-miR-933
1.08e-05	-5.53463	6.50575	-2.22923	hsa-miR-487b
0.00302	3.67	-0.34805	2.2276	hsa-miR-1262
0.00325	3.64032	-0.44177	2.22742	hsa-miR-1250
2.99e-05	-5.20859	5.18993	-2.22723	hsa-miR-188-5p
0.00253	3.74682	-0.10282	2.20818	hsa-miR-132*
4.05e-06	-5.85992	7.857	-2.20271	hsa-miR-20b*
0.00527	3.43595	-1.07162	2.19538	hsa-miR-299-3p
0.00134	-4.02456	0.81416	-2.19358	hsa-miR-513b
3.81e-05	-5.14334	4.93165	-2.18275	hsa-miR-934
0.00226	3.81537	0.11912	2.1587	hsa-miR-369-5p
0.000264	-4.55026	2.67068	-2.15104	hsa-miR-1256
0.00469	3.49299	-0.89863	2.1459	hsa-miR-26a-2*
0.00708	3.30848	-1.4503	2.14344	hsa-miR-548d-5p
0.00302	-3.66975	-0.34883	-2.14088	hsa-miR-373*
0.000839	4.192	1.38899	2.12928	hsa-miR-892b
0.00538	3.42769	-1.09649	2.12354	hsa-miR-924
0.00226	-3.80191	0.07531	-2.11858	hsa-miR-889
0.000181	-4.67274	3.12407	-2.09904	hsa-miR-200a
0.00275	-3.71029	-0.2199	-2.08365	hsa-miR-873
0.00229	-3.78986	0.0362	-2.07339	hsa-miR-208a
0.00871	3.22345	-1.69666	2.07291	hsa-miR-19b-2*
0.0102	3.16513	-1.86266	2.07032	hsa-miR-548c-5p
0.00496	3.46329	-0.98899	2.06066	hsa-miR-576-3p
2.29e-05	-5.29531	5.53588	-2.04126	hsa-miR-519b-5p
0.0101	3.1704	-1.84775	2.03455	hsa-miR-520a-3p
0.00226	3.81218	0.10874	2.0344	hsa-miR-920
0.00195	-3.88469	0.34651	-2.02775	hsa-miR-492
4.73e-06	-5.79581	7.58786	-2.01374	hsa-miR-330-3p
0.026	2.74228	-2.99185	2.00546	hsa-miR-629
0.00226	-3.80587	0.08821	-1.99599	hsa-miR-181c*
0.0153	2.97898	-2.37616	1.99055	hsa-miR-1204
0.0134	3.03634	-2.22062	1.97923	hsa-miR-578
0.00621	-3.36044	-1.29729	-1.97836	hsa-miR-302b*
0.00585	3.39574	-1.19228	1.97403	hsa-miR-203
0.000823	-4.20568	1.43667	-1.96731	hsa-miR-634
0.00201	-3.87034	0.29921	-1.96508	hsa-miR-509-5p
0.0152	2.98269	-2.36618	1.96228	hsa-miR-601
0.0014	-4.00992	0.76465	-1.95649	hsa-miR-181a*
2.96e-05	-5.21881	5.23056	-1.95157	hsa-miR-512-5p
0.000437	-4.4097	2.1597	-1.94787	hsa-miR-541
0.000722	-4.26752	1.65341	-1.94162	hsa-miR-100*
3.96e-05	-5.11344	4.81389	-1.9391	hsa-miR-556-5p
0.00337	-3.61462	-0.52251	-1.93107	hsa-miR-411
0.00229	-3.79078	0.03916	-1.92925	hsa-miR-124
0.00602	3.38463	-1.22541	1.92897	hsa-miR-34a
0.00165	-3.94724	0.55422	-1.92869	hsa-miR-518d-3p
4.16e-06	-5.83928	7.77021	-1.92289	hsa-miR-508-5p
0.0176	2.91818	-2.53835	1.9214	hsa-miR-450a
0.015	2.99046	-2.34523	1.92064	hsa-miR-581
2.19e-06	-6.03168	8.58441	-1.91484	hsa-miR-1912
0.0131	-3.05001	-2.1832	-1.91445	hsa-miR-1302
0.00474	-3.48339	-0.9279	-1.90274	hsa-miR-1297
0.0075	-3.27717	-1.54161	-1.89488	hsa-miR-371-5p
0.000264	-4.55614	2.69228	-1.87575	hsa-miR-646
0.00147	-3.98559	0.6827	-1.86742	hsa-miR-589
0.00382	3.56164	-0.68752	1.86649	hsa-miR-30e*
0.00185	-3.90291	0.40677	-1.82472	hsa-miR-21*
0.00226	-3.80585	0.08812	-1.8167	hsa-miR-639
0.0401	2.5408	-3.4818	1.81301	hsa-miR-644
0.0201	2.85555	-2.70252	1.80843	hsa-let-7f-2*
0.0211	2.83348	-2.75968	1.80492	hsa-miR-140-5p
0.00474	3.48692	-0.91714	1.80318	hsa-let-7g
0.00226	-3.81055	0.10343	-1.79916	hsa-miR-24-1*
0.00226	-3.81727	0.12531	-1.79818	hsa-miR-33a
0.0211	2.83425	-2.75767	1.79555	hsa-miR-453
0.00275	-3.71011	-0.22047	-1.79216	hsa-miR-363*
0.0163	2.95488	-2.44077	1.78861	hsa-miR-454*
0.018	-2.90304	-2.57831	-1.78484	hsa-let-7f-1*
0.00716	-3.30311	-1.46601	-1.78294	hsa-miR-510
0.011	-3.12673	-1.97064	-1.78217	hsa-miR-545*
0.0132	3.0463	-2.19339	1.78206	hsa-miR-615-3p
0.0107	3.14285	-1.92544	1.77549	hsa-miR-323-5p
0.00174	-3.92402	0.47684	-1.77288	hsa-miR-380*
0.00658	-3.33345	-1.37701	-1.76498	hsa-miR-136*
0.0134	-3.03737	-2.2178	-1.75667	hsa-miR-514
0.0124	3.06858	-2.13214	1.75572	hsa-miR-23b*
0.00337	-3.62028	-0.50477	-1.75317	hsa-miR-218-1*
0.017	2.93578	-2.49169	1.7366	hsa-miR-147
0.00474	-3.48366	-0.92707	-1.73355	hsa-miR-573
0.000947	-4.1469	1.23257	-1.72385	hsa-miR-1305
0.0266	2.72862	-3.02609	1.71779	hsa-miR-340*
0.0218	2.81993	-2.79458	1.70906	hsa-let-7e
0.0281	2.69773	-3.10293	1.70668	hsa-miR-135b
0.000632	-4.3077	1.79539	-1.70437	hsa-miR-548p
0.000752	-4.252	1.59881	-1.70014	hsa-miR-409-5p
0.0167	2.9451	-2.46689	1.69085	hsa-miR-1303
0.00477	-3.47715	-0.94688	-1.6895	hsa-miR-146a*
0.0429	2.51118	-3.5511	1.68532	hsa-miR-379
0.012	-3.09119	-2.06965	-1.68246	hsa-miR-200a*
0.00872	-3.22012	-1.70619	-1.67583	hsa-miR-379*
0.0369	2.5841	-3.37922	1.67429	hsa-miR-29c*
0.0369	2.58533	-3.37628	1.66094	hsa-miR-26b*
0.0176	-2.91282	-2.55252	-1.65912	hsa-miR-450b-3p
0.00302	-3.67145	-0.34344	-1.64647	hsa-miR-182*
0.0139	-3.02244	-2.25853	-1.64169	hsa-miR-744*
0.0173	2.92605	-2.51751	1.63647	hsa-miR-149
0.00118	-4.06434	0.94927	-1.63192	hsa-miR-20a*
0.022	2.81494	-2.80739	1.62452	hsa-miR-330-5p
0.00658	-3.33368	-1.37633	-1.61776	hsa-miR-922
0.0449	2.48419	-3.61365	1.60087	hsa-miR-522
0.0108	3.13355	-1.95156	1.59291	hsa-miR-29b-2*
0.0493	2.4391	-3.7168	1.56924	hsa-miR-760
0.0467	-2.46363	-3.66088	-1.56303	hsa-miR-1270
0.0445	2.4888	-3.60301	1.5628	hsa-miR-130b*
0.009	-3.20828	-1.74006	-1.55647	hsa-miR-545
0.0205	-2.84743	-2.72359	-1.55465	hsa-miR-127-5p
0.0212	-2.83015	-2.76827	-1.55444	hsa-miR-767-3p
0.00196	3.88021	0.33174	1.55239	hsa-miR-521
0.0499	2.43308	-3.73044	1.54411	hsa-miR-1299
0.000223	-4.60874	2.88623	-1.54322	hsa-miR-455-3p
0.0121	-3.08518	-2.08631	-1.53507	hsa-miR-1277
0.0274	-2.71567	-3.05838	-1.52715	hsa-miR-1910
8.73e-05	-4.89481	3.96456	-1.52587	hsa-miR-767-5p
0.0265	-2.73099	-3.02016	-1.51863	hsa-miR-1537
5.12e-05	5.04445	4.54365	1.51756	hsa-miR-27a
0.0411	-2.53007	-3.50699	-1.51482	hsa-miR-506
0.0442	2.49411	-3.59073	1.50938	hsa-miR-95
0.0199	2.86354	-2.68174	1.49905	hsa-miR-1281
0.00337	-3.61059	-0.53511	-1.49171	hsa-miR-520c-5p
0.0103	-3.15946	-1.87868	-1.48296	hsa-miR-96*
0.00101	-4.11893	1.13615	-1.4626	hsa-miR-220c
0.00165	-3.94542	0.54813	-1.46105	hsa-miR-518d-5p
0.0113	3.11626	-1.99991	1.44611	hsa-miR-598
0.0161	-2.96056	-2.42558	-1.44531	hsa-miR-524-5p
0.0342	-2.61613	-3.30236	-1.44352	hsa-miR-122*
0.0121	-3.08411	-2.08925	-1.44234	hsa-miR-549
0.000138	-4.76854	3.48381	-1.44192	hsa-miR-627
0.00305	-3.66399	-0.36708	-1.43801	hsa-miR-33b*
0.000762	4.24381	1.57005	1.43373	hsa-miR-145
0.0199	2.85962	-2.69195	1.42793	hsa-miR-223*
0.0242	-2.77626	-2.90609	-1.42593	hsa-miR-448
0.00142	-4.00234	0.7391	-1.42342	hsa-miR-635
0.0252	-2.75448	-2.96118	-1.4185	hsa-miR-300
0.0492	-2.44123	-3.71196	-1.41118	hsa-miR-890
0.0124	3.07152	-2.12404	1.40861	hsa-miR-22*
0.00332	-3.63193	-0.46817	-1.40386	hsa-miR-654-5p
0.0064	-3.3459	-1.3403	-1.40229	hsa-miR-208b
0.0025	-3.75618	-0.0727	-1.39804	hsa-miR-497
0.0243	2.77216	-2.91648	1.39568	hsa-miR-1276
0.0265	-2.73097	-3.0202	-1.39513	hsa-miR-548b-3p
0.00527	3.43773	-1.06626	1.39398	hsa-miR-126
0.00475	-3.48025	-0.93746	-1.39281	hsa-miR-603
0.0025	-3.75364	-0.08088	-1.38558	hsa-miR-522*
0.0026	-3.73081	-0.15424	-1.37889	hsa-miR-153
0.0242	-2.77727	-2.90354	-1.37485	hsa-miR-325
0.00347	-3.5927	-0.59098	-1.35827	hsa-miR-604
0.0261	2.74018	-2.99712	1.35611	hsa-miR-498
0.00731	-3.29259	-1.49672	-1.34516	hsa-miR-31
0.0172	-2.92818	-2.51187	-1.34052	hsa-miR-600
0.00583	-3.3989	-1.18283	-1.3324	hsa-miR-1471
0.00808	3.24967	-1.62122	1.32745	hsa-miR-1247
6.77e-06	-5.65805	7.01416	-1.32086	hsa-miR-192*
0.00621	-3.35916	-1.30107	-1.32006	hsa-miR-139-3p
0.00346	-3.59746	-0.57614	-1.31516	hsa-miR-489
0.00421	-3.52784	-0.79185	-1.29837	hsa-miR-554
0.0062	-3.36427	-1.28594	-1.29668	hsa-miR-509-3-5p
0.0372	2.57785	-3.39411	1.29111	hsa-miR-658
0.0243	-2.77084	-2.91982	-1.29059	hsa-miR-548o
0.0107	3.14225	-1.92714	1.29012	hsa-miR-221
0.000777	4.23375	1.53479	1.28724	hsa-miR-146b-5p
0.0247	-2.76421	-2.9366	-1.28521	hsa-miR-518b
0.00609	-3.37518	-1.25354	-1.27141	hsa-miR-621
0.00207	-3.8551	0.24909	-1.26873	hsa-miR-196a*
0.0121	-3.08338	-2.09127	-1.26691	hsa-miR-607
0.00604	3.3794	-1.241	1.25451	hsa-miR-26b
0.0267	-2.72571	-3.03335	-1.24439	hsa-miR-640
0.000264	-4.55091	2.67307	-1.238	hsa-miR-188-3p
0.0276	2.71126	-3.06936	1.23765	hsa-miR-1296
0.0176	-2.91426	-2.54871	-1.2285	hsa-miR-346
0.0118	-3.09614	-2.05591	-1.21414	hsa-miR-106a*
0.0168	2.94106	-2.47765	1.19894	hsa-miR-34b*
0.0432	-2.50688	-3.5611	-1.18565	hsa-miR-146b-3p
0.017	-2.9342	-2.49589	-1.18246	hsa-miR-1470
0.00741	-3.28446	-1.52039	-1.18098	hsa-miR-216a
0.00731	3.29421	-1.49199	1.16348	hsa-miR-101
0.0381	-2.56488	-3.42494	-1.14924	hsa-miR-1301
0.0396	2.54873	-3.46313	1.14022	hsa-miR-664
0.0438	2.49928	-3.57876	1.13491	hsa-let-7d
0.00346	3.59589	-0.58104	1.13375	hsa-miR-1274b
0.00518	-3.44546	-1.04294	-1.12692	hsa-miR-518f*
0.0281	2.69942	-3.09874	1.12352	hsa-miR-454
0.0108	-3.13487	-1.94785	-1.10875	hsa-miR-1826
0.0108	-3.13557	-1.9459	-1.08982	hsa-miR-1285
0.04	-2.54288	-3.4769	-1.07799	hsa-miR-518e*
0.0116	-3.10479	-2.03188	-1.05799	hsa-miR-452*
0.0078	-3.2629	-1.58298	-1.05639	hsa-miR-214
0.00256	-3.73868	-0.12898	-1.05618	hsa-miR-636
0.0062	3.3635	-1.28822	1.03402	hsa-miR-30e
0.00579	-3.40293	-1.17079	-1.031	hsa-miR-564
0.0375	2.5736	-3.40422	1.0214	hsa-let-7f
0.0281	-2.69979	-3.09782	-1.02007	hsa-miR-1227

## Sheet: GSE61741
FDR	t	B	logFC	miRNA_ID
2.25e-05	5.61196	7.6251	2.35066	hsa-miR-375
6.26e-05	5.13745	5.5286	2.23352	hsa-miR-142-3p
2.59e-05	5.46067	6.943	2.18928	hsa-miR-1258
2.25e-05	5.60004	7.5709	2.17687	hsa-miR-29c*
0.0001118	4.91117	4.5747	2.10467	hsa-miR-302b
0.0001382	4.82603	4.2238	1.99259	hsa-miR-1468
2.25e-05	5.57247	7.4459	1.96814	hsa-miR-132*
6.79e-05	5.08262	5.2946	1.95806	hsa-miR-204
7.46e-05	5.02991	5.0714	1.9432	hsa-miR-520c-3p
0.000746	4.2991	2.1555	1.92246	hsa-miR-609
6.99e-05	-5.05974	5.1975	-1.88108	hsa-miR-1283
2.59e-05	-5.42492	6.7837	-1.83878	hsa-miR-31*
0.000326	4.56493	3.1762	1.83593	hsa-miR-601
6.79e-05	-5.08744	5.3151	-1.80041	hsa-miR-200a
0.0047615	3.54204	-0.4798	1.76038	hsa-miR-1282
0.0011162	4.1388	1.5631	1.74632	hsa-miR-508-3p
0.0013133	4.08222	1.3583	1.72767	hsa-miR-488
0.0013133	4.07481	1.3317	1.7262	hsa-miR-942
0.00244	3.80246	0.3795	1.7142	hsa-miR-190b
0.0007762	4.28206	2.0916	1.67688	hsa-miR-154
0.000165	-4.76341	3.9686	-1.66328	hsa-miR-1245
0.0014471	4.03403	1.1857	1.65406	hsa-miR-522
0.0013543	4.06127	1.2831	1.63832	hsa-miR-135b
0.0003323	-4.53435	3.0564	-1.60187	hsa-miR-155*
0.0010578	4.17737	1.704	1.58401	hsa-miR-302d
0.0024546	3.79332	0.3485	1.58107	hsa-miR-483-3p
0.0057834	3.45121	-0.7673	1.5809	hsa-miR-98
0.0014906	4.01216	1.1079	1.57043	hsa-miR-373
0.0003481	4.51511	2.9813	1.55987	hsa-miR-576-5p
0.0014471	-4.03357	1.1841	-1.55826	hsa-miR-21*
2.25e-05	-5.6101	7.6166	-1.55744	hsa-miR-515-5p
3.49e-05	-5.33278	6.3763	-1.55239	hsa-miR-488*
0.0047979	3.53683	-0.4965	1.55179	hsa-miR-578
0.0011162	-4.13312	1.5425	-1.51866	hsa-miR-545*
0.0023325	3.83026	0.4742	1.48861	hsa-miR-126*
0.0054615	3.48481	-0.6617	1.48708	hsa-miR-450a
0.0037079	3.63798	-0.1692	1.46117	hsa-miR-520f
0.0074502	3.33257	-1.1333	1.45658	hsa-miR-382
0.0024546	3.79582	0.357	1.45386	hsa-miR-199b-5p
0.0069888	3.36147	-1.0452	1.44675	hsa-miR-556-3p
0.0327061	2.65143	-3.0146	1.43976	hsa-miR-520d-3p
0.0057834	3.45272	-0.7626	1.42033	hsa-miR-1238
0.0003323	-4.54194	3.0861	-1.41868	hsa-miR-519b-5p
0.0088898	3.25809	-1.3574	1.4149	hsa-miR-196a
0.0045302	3.56869	-0.3942	1.38888	hsa-miR-26a-2*
0.0034388	3.67582	-0.0448	1.38305	hsa-miR-1290
0.0076671	3.31915	-1.174	1.38223	hsa-miR-26b*
0.005918	3.44177	-0.7969	1.38055	hsa-let-7b*
0.00592	3.4368	-0.8124	1.37956	hsa-miR-1299
0.0022398	3.85767	0.5682	1.36982	hsa-miR-1262
0.0109534	3.15251	-1.6675	1.36777	hsa-miR-613
0.0014906	4.01908	1.1325	1.35789	hsa-miR-133a
0.0074425	3.33533	-1.1249	1.35386	hsa-miR-644
0.0044212	3.58201	-0.3512	1.35142	hsa-miR-29b-1*
0.010633	3.17221	-1.6103	1.33476	hsa-miR-1246
0.002207	-3.86589	0.5964	-1.33452	hsa-miR-520d-5p
0.0086964	3.2694	-1.3236	1.33308	hsa-miR-876-3p
0.0108103	3.16286	-1.6375	1.32898	hsa-miR-23a*
0.0037079	-3.64542	-0.1448	-1.32726	hsa-miR-450b-5p
0.0045783	-3.56252	-0.4141	-1.31205	hsa-miR-518d-5p
0.0210667	2.85931	-2.4811	1.30425	hsa-miR-581
0.0112019	3.12934	-1.7343	1.30018	hsa-miR-509-3p
0.0136937	3.04014	-1.9876	1.29966	hsa-miR-335*
0.0014906	-4.00519	1.0832	-1.2907	hsa-miR-589
0.0076671	-3.31928	-1.1736	-1.28617	hsa-miR-889
0.0109965	3.13909	-1.7062	1.28497	hsa-miR-629
0.0037079	-3.64025	-0.1617	-1.28454	hsa-miR-491-3p
0.0023842	-3.82014	0.4397	-1.27474	hsa-miR-136*
0.0101062	3.2031	-1.52	1.26003	hsa-miR-515-3p
0.0109534	3.15382	-1.6637	1.25432	hsa-miR-330-5p
0.0064286	-3.38865	-0.9617	-1.25424	hsa-miR-518d-3p
0.0036662	3.65458	-0.1147	1.24968	hsa-miR-130b*
0.0023842	-3.81567	0.4244	-1.24706	hsa-miR-564
0.0161597	2.97124	-2.1788	1.23939	hsa-miR-302a
0.0046798	-3.55247	-0.4464	-1.2386	hsa-miR-568
0.0060479	3.41937	-0.8666	1.22894	hsa-miR-892b
0.0001382	-4.83946	4.2788	-1.22508	hsa-miR-566
0.0127033	3.0762	-1.886	1.2225	hsa-miR-34a
0.007406	3.33927	-1.1129	1.22199	hsa-miR-1279
0.0130571	3.06368	-1.9214	1.21838	hsa-miR-133b
0.0056531	-3.46622	-0.7203	-1.21568	hsa-miR-10b*
0.0088898	3.25954	-1.3531	1.21253	hsa-miR-196b
0.0209782	2.86244	-2.4728	1.20911	hsa-miR-30b*
0.0151471	3.00111	-2.0964	1.20181	hsa-let-7f-2*
0.0163164	2.9663	-2.1924	1.19881	hsa-miR-376a*
0.0127292	-3.07364	-1.8932	-1.18897	hsa-miR-520h
0.0111976	3.13144	-1.7283	1.17199	hsa-miR-135a
0.0305828	2.68436	-2.9326	1.16609	hsa-miR-9
0.0164105	2.96264	-2.2024	1.16537	hsa-miR-454*
0.0037407	-3.63224	-0.1879	-1.16174	hsa-miR-573
0.0059259	3.42794	-0.84	1.1528	hsa-miR-615-3p
0.0051278	-3.50882	-0.5857	-1.14316	hsa-miR-96*
0.0024893	-3.78582	0.3231	-1.13386	hsa-miR-933
0.0178075	2.9271	-2.2993	1.13272	hsa-miR-340*
0.0001916	-4.70863	3.7474	-1.13155	hsa-miR-646
0.00592	-3.43354	-0.8225	-1.13018	hsa-miR-938
0.0054801	3.48093	-0.674	1.13008	hsa-miR-1825
0.0347718	2.62665	-3.0758	1.12661	hsa-miR-593
0.005113	-3.51262	-0.5736	-1.12261	hsa-miR-518b
0.0388601	2.56276	-3.2311	1.12193	hsa-miR-651
0.0095853	-3.2283	-1.4458	-1.12189	hsa-miR-556-5p
0.0301303	2.69429	-2.9076	1.11939	hsa-miR-455-5p
0.0011162	-4.13649	1.5547	-1.11786	hsa-miR-31
0.0001382	-4.82689	4.2273	-1.11772	hsa-miR-489
0.0010725	-4.16122	1.6449	-1.1153	hsa-miR-518a-5p
0.011566	-3.11737	-1.7687	-1.11495	hsa-miR-298
0.0290325	-2.7136	-2.8589	-1.11209	hsa-miR-548b-3p
0.0106269	-3.17453	-1.6035	-1.10446	hsa-miR-1278
0.0393353	2.55253	-3.2556	1.10203	hsa-miR-140-5p
0.0004459	-4.43999	2.6906	-1.1009	hsa-miR-1291
0.006068	-3.4158	-0.8777	-1.09638	hsa-miR-639
0.0160823	-2.9746	-2.1696	-1.09464	hsa-miR-518a-3p
0.0305813	2.68594	-2.9286	1.09035	hsa-miR-637
0.0101062	-3.20373	-1.5181	-1.09007	hsa-miR-302d*
0.0421343	2.51457	-3.3459	1.08997	hsa-miR-379
0.0176242	-2.93225	-2.2853	-1.08418	hsa-miR-373*
0.0375487	2.57957	-3.1906	1.08221	hsa-miR-548c-5p
0.0081948	-3.29203	-1.2558	-1.08149	hsa-miR-549
0.022293	-2.83522	-2.5448	-1.08075	hsa-miR-130a*
0.0176242	2.93547	-2.2766	1.07901	hsa-miR-632
0.0315875	2.66833	-2.9726	1.07845	hsa-miR-548j
0.0016415	-3.96197	0.9307	-1.07666	hsa-miR-33a
0.000827	4.25245	1.9812	1.0758	hsa-miR-598
0.0029156	3.73187	0.1415	1.07317	hsa-miR-1296
0.0053684	-3.49269	-0.6368	-1.06346	hsa-miR-524-5p
0.0351661	2.61958	-3.0932	1.05789	hsa-miR-548d-5p
0.0014906	-4.00109	1.0687	-1.05746	hsa-miR-33b
0.0037079	-3.64402	-0.1494	-1.05614	hsa-miR-487b
0.0001916	-4.71262	3.7634	-1.05457	hsa-miR-455-3p
0.0136937	3.0373	-1.9956	1.05355	hsa-miR-125b-2*
0.0266232	-2.76478	-2.7282	-1.05209	hsa-miR-1471
0.036159	2.60205	-3.136	1.04291	hsa-miR-30c-2*
0.0003945	-4.4772	2.8341	-1.04228	hsa-miR-217
0.042185	2.51104	-3.3542	1.04166	hsa-miR-507
0.0007939	-4.26946	2.0446	-1.03778	hsa-miR-196a*
0.0019938	3.8973	0.705	1.03061	hsa-miR-22*
0.0105719	-3.18263	-1.5799	-1.02669	hsa-miR-124
0.0101062	-3.20756	-1.5069	-1.02579	hsa-miR-591
0.0426577	2.50164	-3.3763	1.02128	hsa-miR-516a-3p
0.0361731	-2.59945	-3.1423	-1.01824	hsa-miR-873
0.0311495	-2.67636	-2.9526	-1.01027	hsa-miR-513b
0.0266232	2.76149	-2.7367	1.00689	hsa-miR-377*
0.0412392	2.52527	-3.3205	1.00626	hsa-miR-369-5p

## Sheet: GSE24519
FDR	t	B	logFC	Gene.symbol	Gene.title	Gene.ID
3.71e-08	9.00196	15.0407	11.3228	ATXN7L1	ataxin 7 like 1	222255
7.69e-32	49.3473	59.2701	10.7833	PURA	purine rich element binding protein A	5813
1.23e-09	10.4445	18.9317	10.628	KRI1	KRI1 homolog	65095
8.58e-06	6.92298	8.9602	10.5133	C2orf48	chromosome 2 open reading frame 48	348738
1.98e-13	14.2765	27.8228	10.0027	HNRNPA2B1	heterogeneous nuclear ribonucleoprotein A2/B1	3181
0.000914	5.04768	3.2432	9.32887	IL1RL1	interleukin 1 receptor like 1	9173
2.81e-13	14.0947	27.4461	9.18466	LINC01410	long intergenic non-protein coding RNA 1410	103352539
0.0001	5.94378	5.97297	8.64277	ICOSLG	inducible T-cell costimulator ligand	23308
2.44e-05	6.49418	7.65649	8.33277	ZNF721	zinc finger protein 721	170960
0.000139	5.8081	5.55758	8.27733	TIFA	TRAF interacting protein with forkhead associated domain	92610
1.34e-07	8.51661	13.6664	8.26577	DKK1	dickkopf WNT signaling pathway inhibitor 1	22943
3.78e-08	8.98638	14.9971	8.16465	ZNF720	zinc finger protein 720	124411
5.8e-05	6.17091	6.6684	8.07284	STAM2	signal transducing adaptor molecule 2	10254
1.4e-07	8.4997	13.618	8.04044	GNL3	G protein nucleolar 3	26354
1.43e-11	12.3271	23.5565	8.02109	WDR26	WD repeat domain 26	80232
0.000218	5.63824	5.03806	7.96726	PLPPR5	phospholipid phosphatase related 5	163404
7.97e-05	6.03644	6.2567	7.86945	LOC101929288	uncharacterized LOC101929288	101929288
5.16e-05	6.21963	6.81748	7.83683	LPA	lipoprotein(a)	4018
1.27e-05	6.75418	8.44825	7.77663	RAP2B	RAP2B, member of RAS oncogene family	5912
2.57e-05	6.47299	7.59184	7.76163	LRRC31	leucine rich repeat containing 31	79782
8.11e-05	6.02989	6.23666	7.72662	CLEC4G	C-type lectin domain family 4 member G	339390
2.6e-07	8.26711	12.9481	7.65864	RGS2	regulator of G-protein signaling 2	5997
0.000513	5.29483	3.99132	7.58896	CLK4	CDC like kinase 4	57396
0.00147	4.84814	2.64385	7.5322	ZNF681	zinc finger protein 681	148213
0.0064	4.21379	0.78028	7.44539	LOC101928569	uncharacterized LOC101928569	101928569
1.03e-06	7.73878	11.4025	7.3521	SMG8	SMG8, nonsense mediated mRNA decay factor	55181
0.00651	4.20491	0.75479	7.23761	ARHGEF7-IT1	ARHGEF7 intronic transcript 1	100874371
0.00251	4.62745	1.98729	7.23693	FYB	FYN binding protein	2533
2.72e-06	7.35498	10.2609	6.99511	ZFP28	ZFP28 zinc finger protein	140612
1.38e-05	6.71882	8.34079	6.95444	LINC01351	long intergenic non-protein coding RNA 1351	101929120
1.73e-06	7.5467	10.833	6.86594	HYDIN	HYDIN, axonemal central pair apparatus protein	54768
0.0104	3.99248	0.15063	6.77216	ATG7	autophagy related 7	10533
6.62e-07	7.9168	11.9269	6.71764	CHST15	carbohydrate (N-acetylgalactosamine 4-sulfate 6-O) sulfotransferase 15	51363
0.000429	5.36993	4.21964	6.70199	THY1	Thy-1 cell surface antigen	7070
0.000519	5.28972	3.97581	6.68634	PIKFYVE	phosphoinositide kinase, FYVE-type zinc finger containing	200576
0.000802	5.10441	3.41442	6.68193	MYH7B	myosin heavy chain 7B	57644
0.00116	4.94663	2.93907	6.47147	TMEM125	transmembrane protein 125	128218
0.00877	4.06401	0.35273	6.4619	UHRF1BP1L	UHRF1 binding protein 1 like	23074
0.00702	4.16641	0.64442	6.41495	DGCR6	DiGeorge syndrome critical region gene 6	8214
0.00548	4.28405	0.98274	6.41082	LOC101928298	uncharacterized LOC101928298	101928298
0.0437	3.24227	-1.86804	6.40176	MYO7A	myosin VIIA	4647
0.0165	3.75775	-0.50208	6.32845	TBX2-AS1	TBX2 antisense RNA 1	103689912
0.0112	3.95202	0.03692	6.15514	HERPUD2	HERPUD family member 2	64224
0.000306	5.50562	4.63308	6.14955	LOC104613533	uncharacterized LOC104613533	104613533
0.00924	4.04137	0.28861	6.09593	DIDO1	death inducer-obliterator 1	11083
0.00694	4.17258	0.66209	6.08913	NR1I2	nuclear receptor subfamily 1 group I member 2	8856
0.00204	4.71324	2.24163	6.06303	ANKRD34C	ankyrin repeat domain 34C	390616
0.00187	4.7492	2.34858	6.01178	PALM3	paralemmin 3	342979
0.0167	3.74966	-0.52427	5.98989	LOC285902	uncharacterized LOC285902	285902
0.00176	4.77614	2.42884	5.94471	TRIM42	tripartite motif containing 42	287015
1.03e-05	6.85271	8.74729	5.92856	CDKN2AIPNL	CDKN2A interacting protein N-terminal like	91368
3.6e-05	6.35514	7.23189	5.92332	LINC00661	long intergenic non-protein coding RNA 661	126536
0.00233	4.65775	2.07699	5.87937	RBM15	RNA binding motif protein 15	64783
4.9e-05	6.24079	6.8822	5.81125	RXRA	retinoid X receptor alpha	6256
0.0125	3.89623	-0.11905	5.79055	KCNA1	potassium voltage-gated channel subfamily A member 1	3736
4.31e-09	9.92128	17.555	5.78256	LOC101928973	uncharacterized LOC101928973	101928973
0.00383	4.44743	1.45778	5.77306	CCKBR	cholecystokinin B receptor	887
0.00724	4.15094	0.60018	5.74581	ALDH1A3	aldehyde dehydrogenase 1 family member A3	220
2.04e-06	-7.4677	10.5977	-5.73022	LALBA	lactalbumin alpha	3906
7.63e-05	6.05292	6.30716	5.69281	ZNF781	zinc finger protein 781	163115
0.000117	5.88242	5.7851	5.67473	LINC00604	long intergenic non-protein coding RNA 604	106144578
0.00282	4.5758	1.83476	5.65678	LOC105371335	uncharacterized LOC105371335	105371335
0.00037	5.43137	4.40673	5.65565	OR2S2	olfactory receptor family 2 subfamily S member 2 (gene/pseudogene)	56656
1.21e-05	6.77274	8.50463	5.63131	CFAP126	cilia and flagella associated protein 126	257177
0.00146	4.84987	2.64901	5.6231	FXR1	FMR1 autosomal homolog 1	8087
0.0239	3.56808	-1.01638	5.62089	NPAS3	neuronal PAS domain protein 3	64067
0.0108	3.97061	0.08912	5.5753	PLK1	polo like kinase 1	5347
1.96e-05	6.58192	7.92406	5.56601	FBXL4	F-box and leucine rich repeat protein 4	26235
0.00644	4.21091	0.77203	5.55901	LOC101929662	uncharacterized LOC101929662	101929662
0.00743	4.13858	0.56488	5.53669	SLC12A3	solute carrier family 12 member 3	6559
0.00633	4.21819	0.79292	5.53368	ELAC1	elaC ribonuclease Z 1	55520
0.000241	5.60195	4.92717	5.51331	AMACR	alpha-methylacyl-CoA racemase	23600
0.027	3.50394	-1.18739	5.50422	HOXB8	homeobox B8	3218
1.78e-05	6.61786	8.03353	5.48625	SLIT2	slit guidance ligand 2	9353
0.00396	4.43195	1.41253	5.48301	SLC7A13	solute carrier family 7 member 13	157724
0.00029	5.52991	4.7072	5.46422	SHARPIN	SHANK associated RH domain interactor	81858
0.00144	4.85604	2.66747	5.44594	C9orf72	chromosome 9 open reading frame 72	203228
0.0026	4.61354	1.94617	5.43259	CEBPB-AS1	CEBPB antisense RNA 1	101927559
6.72e-05	6.10095	6.45422	5.42664	TMEM65	transmembrane protein 65	157378
9.38e-05	5.97242	6.06066	5.39602	PAPLN	papilin, proteoglycan like sulfated glycoprotein	89932
0.00565	4.27114	0.94547	5.39143	ZNF383	zinc finger protein 383	163087
0.000147	5.78746	5.49443	5.30541	LOC101928851	uncharacterized LOC101928851	101928851
0.00607	4.23954	0.85437	5.27602	ITIH4	inter-alpha-trypsin inhibitor heavy chain family member 4	3700
0.00728	4.14747	0.59027	5.27533	NCS1	neuronal calcium sensor 1	23413
0.0207	3.64136	-0.81919	5.26887	CCSAP	centriole, cilia and spindle associated protein	126731
0.000669	5.18404	3.65527	5.19714	TLR5	toll like receptor 5	7100
0.00288	4.56822	1.81243	5.18333	ATP6V0A2	ATPase H+ transporting V0 subunit a2	23545
0.0124	-3.90036	-0.10752	-5.1408	TBX19	T-box 19	9095
0.000695	5.16687	3.6033	5.13694	PFDN2	prefoldin subunit 2	5202
1.51e-05	6.68692	8.24376	5.13334	GLRB	glycine receptor beta	2743
0.000137	5.81301	5.57263	5.12898	GPC6	glypican 6	10082
2.4e-05	6.50126	7.6781	5.11046	LINC00936	long intergenic non-protein coding RNA 936	338758
0.000401	5.39856	4.30679	5.0719	TUSC1	tumor suppressor candidate 1	286319
0.00511	4.31759	1.0798	5.05711	KLK7	kallikrein related peptidase 7	5650
1.13e-11	12.4598	23.8633	5.0329	EDA	ectodysplasin A	1896
1.38e-05	6.72112	8.34775	5.01172	KANK2	KN motif and ankyrin repeat domains 2	25959
0.000561	5.2572	3.87707	5.00851	YTHDC1	YTH domain containing 1	91746
2.49e-05	6.48365	7.62437	4.99776	DLGAP5	DLG associated protein 5	9787
7.56e-05	6.05669	6.3187	4.97721	LOC339593	uncharacterized LOC339593	339593
0.0141	3.83373	-0.29267	4.97513	ZNF281	zinc finger protein 281	23528
0.0179	3.71609	-0.61612	4.97064	LOC102723809	uncharacterized LOC102723809	102723809
0.000126	5.84982	5.68528	4.96559	ZNF462	zinc finger protein 462	58499
9.2e-05	5.9806	6.08573	4.95421	LOC101928887	uncharacterized LOC101928887	101928887
0.000126	5.85034	5.68689	4.93222	TMEM181	transmembrane protein 181	57583
0.0253	3.54094	-1.08892	4.92312	CAPS2	calcyphosine 2	84698
0.00142	4.86078	2.68167	4.887	CX3CR1	C-X3-C motif chemokine receptor 1	1524
0.0303	3.4426	-1.34943	4.86979	ATP2B2	ATPase plasma membrane Ca2+ transporting 2	491
0.0135	3.85837	-0.22436	4.86801	LOC101928725	uncharacterized LOC101928725	101928725
0.00808	4.10184	0.46018	4.8507	C5orf24	chromosome 5 open reading frame 24	134553
0.0348	3.36779	-1.54504	4.84498	PARP11	poly(ADP-ribose) polymerase family member 11	57097
0.0113	3.94286	0.01126	4.83384	MST1R	macrophage stimulating 1 receptor	4486
0.000202	5.66965	5.13408	4.77537	TMEM64	transmembrane protein 64	169200
0.00126	4.91354	2.83973	4.7649	TANC1	tetratricopeptide repeat, ankyrin repeat and coiled-coil containing 1	85461
1.03e-05	6.84845	8.73437	4.7506	MOG	myelin oligodendrocyte glycoprotein	4340
0.00689	4.17718	0.67525	4.7307	ZNF175	zinc finger protein 175	7728
0.000128	5.84153	5.65991	4.72646	MKRN3	makorin ring finger protein 3	7681
0.00697	4.17098	0.6575	4.71455	HHIPL2	HHIP like 2	79802
0.000603	5.2266	3.78424	4.69826	ABCA6	ATP binding cassette subfamily A member 6	23460
0.0193	3.67467	-0.72891	4.69278	PTCHD1	patched domain containing 1	139411
0.000534	5.27932	3.94424	4.69224	HSPB7	heat shock protein family B (small) member 7	27129
0.0228	3.59141	-0.95381	4.6823	LOC100996333	G protein-coupled receptor 125 pseudogene	100996333
0.0276	3.49256	-1.21756	4.66015	LOC102724162	uncharacterized LOC102724162	102724162
0.0163	3.76417	-0.48448	4.62156	TPH1	tryptophan hydroxylase 1	7166
0.000865	5.07283	3.31906	4.62053	USP16	ubiquitin specific peptidase 16	10600
0.000392	5.4087	4.33767	4.61093	SH3RF2	SH3 domain containing ring finger 2	153769
0.00401	4.42609	1.3954	4.6099	TBX18	T-box 18	9096
0.00451	4.37184	1.23729	4.59808	CMTM4	CKLF like MARVEL transmembrane domain containing 4	146223
0.000249	-5.58727	4.88233	-4.58289	SRI	sorcin	6717
0.0055	4.28191	0.97656	4.57479	UPK1B	uroplakin 1B	7348
0.00148	4.84361	2.63028	4.57348	LOC153546	uncharacterized LOC153546	153546
0.000293	-5.52451	4.69071	-4.57335	P3H2	prolyl 3-hydroxylase 2	55214
0.000456	5.34396	4.14064	4.56846	GTPBP1	GTP binding protein 1	9567
0.000554	5.26466	3.89972	4.5657	LINC01192	long intergenic non-protein coding RNA 1192	647107
0.00071	5.15568	3.56944	4.55506	MS4A3	membrane spanning 4-domains A3	932
0.0137	3.85034	-0.24664	4.55346	TCF4-AS2	TCF4 antisense RNA 2	106480339
0.00104	4.99657	3.08924	4.54488	ACVRL1	activin A receptor like type 1	94
0.0179	3.7155	-0.61773	4.53058	SIPA1L3	signal induced proliferation associated 1 like 3	23094
0.0106	3.97949	0.11407	4.51157	SCN2B	sodium voltage-gated channel beta subunit 2	6327
2.58e-05	6.46964	7.58161	4.50669	TSLP	thymic stromal lymphopoietin	85480
0.0477	3.19394	-1.99057	4.49098	FLJ46284	uncharacterized LOC441369	441369
0.000211	5.65268	5.08217	4.47149	KLHL21	kelch like family member 21	9903
0.0138	3.8454	-0.26034	4.46053	GALNT9	polypeptide N-acetylgalactosaminyltransferase 9	50614
1.1e-05	6.81323	8.62753	4.44923	LINC00691	long intergenic non-protein coding RNA 691	152024
0.000628	5.21029	3.7348	4.4489	CLCA2	chloride channel accessory 2	9635
0.00153	4.83006	2.58978	4.43049	LOC646214	p21 protein (Cdc42/Rac)-activated kinase 2 pseudogene	646214
4.74e-05	6.25295	6.91942	4.42836	GYS2	glycogen synthase 2	2998
0.00585	4.25507	0.89911	4.42074	SLC25A21	solute carrier family 25 member 21	89874
0.0343	3.37567	-1.52455	4.41466	SRP14-AS1	SRP14 antisense RNA1 (head to head)	100131089
0.0394	3.30113	-1.71742	4.39938	LINC01614	long intergenic non-protein coding RNA 1614	105373869
6.2e-05	6.13305	6.55249	4.39242	DLG1	discs large MAGUK scaffold protein 1	1739
0.0154	3.79128	-0.40992	4.38117	SYTL2	synaptotagmin like 2	54843
0.00157	4.81927	2.55753	4.36974	TBCD	tubulin folding cofactor D	6904
0.000561	5.25767	3.87849	4.35171	ARL13B	ADP ribosylation factor like GTPase 13B	200894
0.00203	4.71467	2.24587	4.35124	LOC101929007	WAS/WASL-interacting protein family member 1	101929007
0.0265	3.51405	-1.16053	4.34028	DPH3P1	diphthamide biosynthesis 3 pseudogene 1	100132911
0.00114	4.95538	2.96534	4.32246	LOC101929134	uncharacterized LOC101929134	101929134
0.0129	3.87769	-0.17067	4.30833	SCML2	sex comb on midleg-like 2 (Drosophila)	10389
0.0011	4.9693	3.0072	4.28118	FAM65B	family with sequence similarity 65 member B	9750
0.0149	3.80795	-0.36393	4.25661	CCL23	C-C motif chemokine ligand 23	6368
2.34e-05	-6.51228	7.71173	-4.24756	MARS2	methionyl-tRNA synthetase 2, mitochondrial	92935
0.0158	3.78037	-0.43993	4.24632	PML	promyelocytic leukemia	5371
0.0277	3.49015	-1.22395	4.2413	ANK2	ankyrin 2, neuronal	287
0.00591	4.25048	0.88587	4.22464	EPHX4	epoxide hydrolase 4	253152
0.000147	5.78907	5.49936	4.2212	ZBTB38	zinc finger and BTB domain containing 38	253461
0.000434	-5.3658	4.20708	-4.2181	F10	coagulation factor X	2159
0.000729	5.14413	3.5345	4.21384	LOC100288590	cutaneous T-cell lymphoma-associated antigen 1 pseudogene	100288590
0.00164	4.80109	2.50325	4.21381	ZNF518A	zinc finger protein 518A	9849
0.00047	5.33013	4.0986	4.21214	ALOX12-AS1	ALOX12 antisense RNA 1	100506713
0.0319	3.41363	-1.42545	4.20948	TLE2	transducin like enhancer of split 2	7089
0.00131	4.89824	2.79385	4.1986	SOCS2	suppressor of cytokine signaling 2	8835
0.00191	4.73861	2.31705	4.1898	GTF3C2-AS1	GTF3C2 antisense RNA 1	100505624
0.000104	-5.92768	5.92367	-4.17745	LOC102467216	uncharacterized LOC102467216	102467216
0.000802	5.10374	3.41237	4.17524	ZNF587	zinc finger protein 587	84914
0.0155	3.78661	-0.42277	4.1739	STK32C	serine/threonine kinase 32C	282974
0.0372	3.3322	-1.6373	4.17097	MYO10	myosin X	4651
0.0145	3.81805	-0.33605	4.16868	G6PC2	glucose-6-phosphatase catalytic subunit 2	57818
0.00683	4.18301	0.69196	4.1347	LOC100134937	uncharacterized LOC100134937	100134937
0.000554	5.26553	3.90235	4.1328	TTC30B	tetratricopeptide repeat domain 30B	150737
0.000961	5.02808	3.18411	4.12959	SPPL2C	signal peptide peptidase like 2C	162540
0.0197	-3.66565	-0.75339	-4.1244	LOC105378604	uncharacterized LOC105378604	105378604
0.00181	4.76187	2.38633	4.11521	ITGAD	integrin subunit alpha D	3681
0.000453	5.34815	4.15338	4.11386	LRRC4	leucine rich repeat containing 4	64101
0.00222	4.67899	2.13995	4.10385	RNF112	ring finger protein 112	7732
0.00464	4.35994	1.20267	4.10338	ZNF490	zinc finger protein 490	57474
0.00148	4.84283	2.62795	4.10114	TMEM26	transmembrane protein 26	219623
0.0376	3.32638	-1.65234	4.10062	C1orf189	chromosome 1 open reading frame 189	388701
0.0158	3.77884	-0.44415	4.08553	LONRF2	LON peptidase N-terminal domain and ring finger 2	164832
7.14e-10	10.6526	19.4683	4.071	LOXL4	lysyl oxidase like 4	84171
0.00882	4.06134	0.34517	4.06789	LINC01432	long intergenic non-protein coding RNA 1432	100270679
0.000702	5.16251	3.59011	4.0607	UTP20	UTP20, small subunit processome component	27340
0.00411	4.41354	1.35878	4.0567	CCDC181	coiled-coil domain containing 181	57821
0.00922	4.04267	0.29228	4.04029	STK3	serine/threonine kinase 3	6788
0.00265	4.60282	1.91449	4.0363	ALOX15B	arachidonate 15-lipoxygenase, type B	247
0.0081	4.10079	0.45718	4.0303	LOC105373383	uncharacterized LOC105373383	105373383
0.000747	5.13314	3.50125	4.02991	SYT7	synaptotagmin 7	9066
0.0182	3.70845	-0.63698	4.02416	PECAM1	platelet and endothelial cell adhesion molecule 1	5175
0.00151	4.83425	2.60231	4.01591	TEX12	testis expressed 12	56158
6.52e-06	7.02313	9.26307	4.01435	TMEM134	transmembrane protein 134	80194
0.0135	3.85586	-0.23132	3.9985	SNHG24	small nucleolar RNA host gene 24	101929369
0.0249	3.54827	-1.06936	3.99847	FAM160B1	family with sequence similarity 160 member B1	57700
0.000124	5.85944	5.71474	3.98341	NRDE2	NRDE-2, necessary for RNA interference, domain containing	55051
0.00406	4.42079	1.37992	3.97937	TEF	TEF, PAR bZIP transcription factor	7008
0.0287	3.47358	-1.26777	3.96086	HOXD13	homeobox D13	3239
7.46e-09	9.70466	16.9734	3.95678	OLMALINC	oligodendrocyte maturation-associated long intergenic non-coding RNA	90271
0.000453	5.34765	4.15188	3.95072	FAM208B	family with sequence similarity 208 member B	54906
0.017	3.74293	-0.54273	3.95027	PPP1R12B	protein phosphatase 1 regulatory subunit 12B	4660
0.0388	3.31055	-1.69317	3.9226	MUC6	mucin 6, oligomeric mucus/gel-forming	4588
0.000355	5.44825	4.45816	3.91902	PSENEN	presenilin enhancer gamma-secretase subunit	55851
0.00049	5.31485	4.05214	3.90457	KIF4A	kinesin family member 4A	24137
0.000171	5.73325	5.32857	3.89413	LINGO4	leucine rich repeat and Ig domain containing 4	339398
0.00536	4.29377	1.01084	3.89272	GBP4	guanylate binding protein 4	115361
0.000586	5.23929	3.82274	3.8826	WDFY2	WD repeat and FYVE domain containing 2	115825
0.0131	3.87216	-0.18605	3.87895	SMURF1	SMAD specific E3 ubiquitin protein ligase 1	57154
0.0259	3.52546	-1.13018	3.87645	LOC100289518	immunoglobin superfamily member 21 pseudogene	100289518
0.000894	-5.05813	3.27469	-3.86802	GPRC5C	G protein-coupled receptor class C group 5 member C	55890
0.000162	-5.75383	5.39153	-3.86726	PDE1C	phosphodiesterase 1C	5137
0.0127	3.8897	-0.13723	3.85564	GRIN2A	glutamate ionotropic receptor NMDA type subunit 2A	2903
0.000429	-5.36983	4.21936	-3.84346	ATP2B1	ATPase plasma membrane Ca2+ transporting 1	490
0.00294	4.55774	1.78153	3.84088	HNF1A	HNF1 homeobox A	6927
0.00163	4.80631	2.51884	3.83957	TYW3	tRNA-yW synthesizing protein 3 homolog	127253
0.0266	3.51166	-1.16689	3.83622	ZNF343	zinc finger protein 343	79175
0.000512	5.29763	3.99985	3.82956	LINC01589	long intergenic non-protein coding RNA 1589	100506737
4.65e-16	-17.3825	33.647	-3.82567	STS	steroid sulfatase (microsomal), isozyme S	412
0.032	3.4114	-1.43129	3.8139	CCDC88B	coiled-coil domain containing 88B	283234
0.000579	5.24409	3.83731	3.81359	ADAMTS6	ADAM metallopeptidase with thrombospondin type 1 motif 6	11174
0.00431	4.39182	1.29545	3.80647	DENND5B	DENN domain containing 5B	160518
0.00056	5.25913	3.88294	3.79726	FLYWCH2	FLYWCH family member 2	114984
0.0138	-3.84345	-0.26575	-3.77885	PTH	parathyroid hormone	5741
0.000579	5.24455	3.83871	3.77822	SHROOM1	shroom family member 1	134549
0.00396	4.43247	1.41403	3.77222	GNS	glucosamine (N-acetyl)-6-sulfatase	2799
0.0353	3.36136	-1.56176	3.76743	CARD18	caspase recruitment domain family member 18	59082
0.000101	-5.93862	5.95716	-3.76649	SSX3	SSX family member 3	10214
0.000338	-5.46815	4.51882	-3.76522	PER2	period circadian clock 2	8864
0.0112	3.95207	0.03709	3.76302	MYO9A	myosin IXA	4649
0.0234	3.57843	-0.98867	3.76019	UHRF1	ubiquitin like with PHD and ring finger domains 1	29128
0.000206	5.6619	5.11036	3.75293	ZUFSP	zinc finger with UFM1 specific peptidase domain	221302
0.00136	4.88513	2.75457	3.74571	ST8SIA3	ST8 alpha-N-acetyl-neuraminide alpha-2,8-sialyltransferase 3	51046
1.6e-09	10.3298	18.6333	3.74027	SLC35A4	solute carrier family 35 member A4	113829
0.00239	-4.6468	2.04455	-3.73924	GJB6	gap junction protein beta 6	10804
0.000207	-5.66053	5.10619	-3.73411	NRAV	negative regulator of antiviral response (non-protein coding)	100506668
0.0131	-3.87048	-0.19071	-3.73367	LOC105377480	uncharacterized LOC105377480	105377480
0.000513	5.29582	3.99433	3.73264	COL7A1	collagen type VII alpha 1 chain	1294
0.00403	4.42333	1.38736	3.72422	TRIM16	tripartite motif containing 16	10626
0.000446	-5.35467	4.17322	-3.71897	PPP1R1A	protein phosphatase 1 regulatory inhibitor subunit 1A	5502
0.00611	4.23412	0.83876	3.71684	TEX36-AS1	TEX36 antisense RNA 1	100169752
0.000561	5.25739	3.87767	3.71558	TRPV3	transient receptor potential cation channel subfamily V member 3	162514
0.0273	3.49844	-1.20197	3.70686	DEGS1	delta 4-desaturase, sphingolipid 1	8560
0.0307	3.43456	-1.37056	3.69752	ALS2	ALS2, alsin Rho guanine nucleotide exchange factor	57679
0.0304	3.43958	-1.35737	3.69017	SLC16A14	solute carrier family 16 member 14	151473
0.0397	3.29666	-1.72891	3.66755	KCNE4	potassium voltage-gated channel subfamily E regulatory subunit 4	23704
0.0236	3.57543	-0.9967	3.66597	MRPL42	mitochondrial ribosomal protein L42	28977
0.0339	3.38118	-1.51021	3.66123	TOB1-AS1	TOB1 antisense RNA 1	400604
4.9e-05	6.23984	6.87932	3.65999	INPP4B	inositol polyphosphate-4-phosphatase type II B	8821
0.00219	4.6839	2.15452	3.65991	HOXC12	homeobox C12	3228
0.0187	3.69258	-0.68021	3.65571	IPMK	inositol polyphosphate multikinase	253430
0.000306	5.50612	4.6346	3.65449	DCLRE1C	DNA cross-link repair 1C	64421
0.00139	4.87399	2.72122	3.64386	DNHD1	dynein heavy chain domain 1	144132
5.71e-14	-14.8605	29.0045	-3.64363	CCDC153	coiled-coil domain containing 153	283152
0.000596	5.23328	3.80452	3.64339	GSTM4	glutathione S-transferase mu 4	2948
0.0125	3.89961	-0.10962	3.63855	SERPIND1	serpin family D member 1	3053
0.000649	5.19633	3.69252	3.62831	HIBADH	3-hydroxyisobutyrate dehydrogenase	11112
0.000295	5.52187	4.68268	3.62741	FKBP3	FK506 binding protein 3	2287
0.0242	3.56254	-1.03121	3.61845	SNHG22	small nucleolar RNA host gene 22	103091864
0.0304	3.43996	-1.35637	3.6124	INTS10	integrator complex subunit 10	55174
0.00368	-4.46403	1.50633	-3.60564	DIAPH3-AS2	DIAPH3 antisense RNA 2	100874196
0.011	3.96162	0.06386	3.60452	CCDC40	coiled-coil domain containing 40	55036
0.00264	4.60376	1.91729	3.60018	COX10	COX10, heme A:farnesyltransferase cytochrome c oxidase assembly factor	1352
0.0178	3.71857	-0.60935	3.59086	STK17B	serine/threonine kinase 17b	9262
0.0259	3.52625	-1.12808	3.58662	SCUBE1	signal peptide, CUB domain and EGF like domain containing 1	80274
0.00392	4.43687	1.42689	3.5863	LPAR6	lysophosphatidic acid receptor 6	10161
0.00337	4.50321	1.62121	3.58066	KIR2DL4	killer cell immunoglobulin like receptor, two Ig domains and long cytoplasmic tail 4	3805
0.0241	3.5652	-1.02412	3.57645	LIMA1	LIM domain and actin binding 1	51474
0.00444	4.37775	1.2545	3.55845	LOC101929148	uncharacterized LOC101929148	101929148
0.0191	3.67972	-0.71517	3.55311	ADAMTS16	ADAM metallopeptidase with thrombospondin type 1 motif 16	170690
2.31e-06	-7.41842	10.4506	-3.54598	LDOC1L	leucine zipper down-regulated in cancer 1 like	84247
0.0217	3.61487	-0.89069	3.53992	XPO7	exportin 7	23039
0.0294	3.45726	-1.31085	3.53902	CFAP58	cilia and flagella associated protein 58	159686
0.00907	4.04938	0.31127	3.53832	ELMO2	engulfment and cell motility 2	63916
0.00629	4.22138	0.80212	3.53246	HLA-DQA2	major histocompatibility complex, class II, DQ alpha 2	3118
0.0295	3.45562	-1.31515	3.52603	NEGR1	neuronal growth regulator 1	257194
0.00038	-5.42136	4.37625	-3.5153	RERE	arginine-glutamic acid dipeptide repeats	473
0.00345	4.49249	1.58976	3.50436	LNPK	lunapark, ER junction formation factor	80856
5.42e-14	-14.9201	29.1226	-3.50365	RAB11FIP4	RAB11 family interacting protein 4	84440
0.00135	4.88773	2.76236	3.50004	ZNF805	zinc finger protein 805	390980
0.00419	4.40554	1.33545	3.49681	WDR72	WD repeat domain 72	256764
4.45e-11	11.8286	22.3817	3.49271	NDC1	NDC1 transmembrane nucleoporin	55706
0.000859	5.07702	3.3317	3.48801	TSR1	TSR1, ribosome maturation factor	55720
0.00424	4.40004	1.31942	3.47354	MYBPH	myosin binding protein H	4608
0.00335	4.50732	1.63325	3.47062	NCOA6	nuclear receptor coactivator 6	23054
0.0487	3.18213	-2.02035	3.46947	SPG20-AS1	SPG20 antisense RNA 1	100507135
0.0262	3.52082	-1.14252	3.46893	BTNL9	butyrophilin like 9	153579
0.0317	3.41705	-1.4165	3.45335	LARP6	La ribonucleoprotein domain family member 6	55323
0.00306	4.54046	1.73067	3.44041	SKIDA1	SKI/DACH domain containing 1	387640
0.00702	4.166	0.64324	3.43608	MSI2	musashi RNA binding protein 2	124540
0.0401	3.29181	-1.74137	3.43197	FSIP1	fibrous sheath interacting protein 1	161835
0.00402	4.42477	1.39154	3.42961	TUBGCP3	tubulin gamma complex associated protein 3	10426
0.00326	4.517	1.66169	3.41981	SCD5	stearoyl-CoA desaturase 5	79966
0.044	3.23885	-1.87675	3.41789	AP1S1	adaptor related protein complex 1 sigma 1 subunit	1174
0.00131	4.90001	2.79917	3.41147	FIGF	c-fos induced growth factor	2277
0.0212	3.6279	-0.85555	3.40738	PIWIL2	piwi like RNA-mediated gene silencing 2	55124
0.00867	4.07079	0.37195	3.40162	RRP1B	ribosomal RNA processing 1B	23076
2.16e-10	-11.1681	20.77	-3.39127	TMEM184A	transmembrane protein 184A	202915
0.00768	4.12426	0.52404	3.38681	ERBIN	erbb2 interacting protein	55914
0.0111	3.95668	0.05001	3.38317	BLM	Bloom syndrome RecQ like helicase	641
0.0012	4.93286	2.89771	3.38023	ZBTB5	zinc finger and BTB domain containing 5	9925
0.00538	4.29227	1.0065	3.37805	HYAL1	hyaluronoglucosaminidase 1	3373
0.0477	3.19379	-1.99095	3.36795	MMP13	matrix metallopeptidase 13	4322
0.0336	3.38564	-1.49858	3.36232	PGF	placental growth factor	5228
0.00426	4.39779	1.31284	3.36068	CYP2U1	cytochrome P450 family 2 subfamily U member 1	113612
0.0143	3.82561	-0.31515	3.3602	LDB2	LIM domain binding 2	9079
0.00235	4.65452	2.06742	3.35598	KIF1B	kinesin family member 1B	23095
0.00248	-4.6332	2.00431	-3.35504	MAK	male germ cell associated kinase	4117
0.0072	4.15383	0.60844	3.35077	FAM187B	family with sequence similarity 187 member B	148109
0.0116	3.92988	-0.02507	3.34848	LOC728805	uncharacterized LOC728805	728805
0.00692	4.17488	0.66866	3.34457	SGPL1	sphingosine-1-phosphate lyase 1	8879
0.00049	5.31474	4.05181	3.34311	PIK3R4	phosphoinositide-3-kinase regulatory subunit 4	30849
0.00628	4.2222	0.80445	3.3416	CGRRF1	cell growth regulator with ring finger domain 1	10668
0.0416	3.27223	-1.79155	3.33341	DCN	decorin	1634
0.0406	3.28419	-1.76092	3.32967	ZNF790-AS1	ZNF790 antisense RNA 1	284408
0.00299	4.55013	1.75914	3.32688	LOC101928012	uncharacterized LOC101928012	101928012
0.0037	4.46075	1.49674	3.32657	FA2H	fatty acid 2-hydroxylase	79152
0.0478	3.19242	-1.99439	3.32292	CCDC70	coiled-coil domain containing 70	83446
0.0291	-3.46406	-1.29291	-3.29721	MACC1	metastasis associated in colon cancer 1	346389
0.00183	4.75893	2.37755	3.29524	ZBTB12	zinc finger and BTB domain containing 12	221527
0.00126	4.91364	2.84004	3.29267	ASPH	aspartate beta-hydroxylase	444
0.00505	4.32218	1.09309	3.29216	ACBD3	acyl-CoA binding domain containing 3	64746
4.26e-08	8.93637	14.8568	3.29169	CTSG	cathepsin G	1511
0.0104	3.98969	0.14276	3.28967	TMEM56	transmembrane protein 56	148534
0.000251	5.58397	4.87223	3.28266	C1GALT1	core 1 synthase, glycoprotein-N-acetylgalactosamine 3-beta-galactosyltransferase 1	56913
0.00571	4.26527	0.92853	3.26687	ANKRD35	ankyrin repeat domain 35	148741
0.00488	4.3369	1.13578	3.2643	ZNF419	zinc finger protein 419	79744
0.0485	3.18412	-2.01533	3.25566	ART4	ADP-ribosyltransferase 4 (Dombrock blood group)	420
0.00189	4.74522	2.33674	3.25428	CREBZF	CREB/ATF bZIP transcription factor	58487
0.00227	4.66965	2.11224	3.25083	COPRS	coordinator of PRMT5 and differentiation stimulator	55352
0.00342	4.49552	1.59863	3.25013	ORC2	origin recognition complex subunit 2	4999
0.0369	3.33773	-1.62301	3.23224	RNF133	ring finger protein 133	168433
0.0061	4.23455	0.83998	3.22821	DCLK1	doublecortin like kinase 1	9201
0.00266	4.59987	1.90578	3.22806	PSMD2	proteasome 26S subunit, non-ATPase 2	5708
0.00273	4.58769	1.86985	3.22673	PTPRU	protein tyrosine phosphatase, receptor type U	10076
0.00753	-4.13248	0.54747	-3.22274	TMPRSS6	transmembrane protease, serine 6	164656
0.00265	4.60317	1.91555	3.22054	C11orf52	chromosome 11 open reading frame 52	91894
0.025	3.54596	-1.07554	3.2205	OTUD7A	OTU deubiquitinase 7A	161725
0.0173	3.73212	-0.57232	3.21547	RGL3	ral guanine nucleotide dissociation stimulator like 3	57139
0.00154	4.82687	2.58024	3.21219	C14orf99	uncharacterized LOC317730	317730
0.00834	4.0884	0.42195	3.21213	C1orf109	chromosome 1 open reading frame 109	54955
0.0289	3.469	-1.27987	3.21028	TIMELESS	timeless circadian clock	8914
0.0108	3.97025	0.08809	3.20868	C22orf23	chromosome 22 open reading frame 23	84645
0.00786	4.11402	0.49485	3.20731	NUCB1	nucleobindin 1	4924
8.02e-07	7.83882	11.6976	3.20468	TRMT2B	tRNA methyltransferase 2 homolog B	79979
0.0231	3.585	-0.97102	3.19642	HIC1	hypermethylated in cancer 1	3090
0.00457	4.3663	1.22116	3.196	GPC6-AS1	GPC6 antisense RNA 1	100873972
0.000371	5.42998	4.40248	3.19533	LOC101926941	uncharacterized LOC101926941	101926941
0.0188	-3.68625	-0.69743	-3.19109	ZNF786	zinc finger protein 786	136051
0.0125	3.89875	-0.11202	3.18735	LINGO1-AS2	LINGO1 antisense RNA 2	101929478
0.00799	4.1068	0.47429	3.183	ATP1B2	ATPase Na+/K+ transporting subunit beta 2	482
0.00936	4.03485	0.27018	3.18152	ZNF630	zinc finger protein 630	57232
0.00391	4.4393	1.43401	3.17813	ZNF596	zinc finger protein 596	169270
0.011	3.96042	0.06051	3.17484	LOC339352	cytosolic thiouridylase subunit 1 homolog (S. pombe) pseudogene	339352
0.00408	4.41769	1.37089	3.16573	WFS1	wolframin ER transmembrane glycoprotein	7466
0.0016	4.81174	2.53505	3.16415	DDAH1	dimethylarginine dimethylaminohydrolase 1	23576
0.0234	-3.57774	-0.9905	-3.15259	LOC105378397	uncharacterized LOC105378397	105378397
0.00261	4.60885	1.9323	3.14557	NOC3L	NOC3 like DNA replication regulator	64318
0.0031	4.53607	1.71777	3.14554	SLC15A2	solute carrier family 15 member 2	6565
1.49e-08	-9.4079	16.1656	-3.1323	SPEM1	spermatid maturation 1	374768
0.00188	4.74634	2.34008	3.12952	PITPNB	phosphatidylinositol transfer protein beta	23760
0.021	3.63213	-0.84414	3.12423	LOC554174	uncharacterized LOC554174	554174
0.00337	-4.50321	1.6212	-3.12341	GPAT4	glycerol-3-phosphate acyltransferase 4	137964
0.00516	4.31244	1.06489	3.11803	ZBED4	zinc finger BED-type containing 4	9889
0.00866	4.07243	0.37662	3.11133	LOC100132207	uncharacterized LOC100132207	100132207
0.0477	3.19344	-1.99182	3.11115	ZNF138	zinc finger protein 138	7697
0.0126	3.8923	-0.13001	3.10508	PNMA2	paraneoplastic Ma antigen 2	10687
0.0212	3.62648	-0.85938	3.10172	VPS37A	VPS37A, ESCRT-I subunit	137492
0.00211	-4.70037	2.20341	-3.09918	TBC1D19	TBC1 domain family member 19	55296
0.038	3.32079	-1.66679	3.0947	MRPL12	mitochondrial ribosomal protein L12	6182
0.00677	4.18719	0.70396	3.09092	TEP1	telomerase associated protein 1	7011
0.0494	3.17406	-2.04067	3.08824	ZNF12	zinc finger protein 12	7559
0.0124	-3.90102	-0.10568	-3.08797	MTUS2-AS1	MTUS2 antisense RNA 1	100874107
0.00819	4.09548	0.44207	3.07101	GABRB1	gamma-aminobutyric acid type A receptor beta1 subunit	2560
6.65e-07	7.91218	11.9133	3.06713	CETP	cholesteryl ester transfer protein	1071
0.0238	3.57134	-1.00765	3.0639	PGK2	phosphoglycerate kinase 2	5232
0.0117	3.92703	-0.03306	3.0594	FOXL1	forkhead box L1	2300
0.00643	4.21144	0.77353	3.05925	AUH	AU RNA binding methylglutaconyl-CoA hydratase	549
0.00497	4.3297	1.11488	3.05893	A4GALT	alpha 1,4-galactosyltransferase	53947
0.0116	3.93352	-0.01488	3.04196	RBM4B	RNA binding motif protein 4B	83759
0.0108	3.97274	0.09511	3.035	TMEM130	transmembrane protein 130	222865
4.19e-07	-8.0893	12.4315	-3.03497	GPR68	G protein-coupled receptor 68	8111
0.0276	3.49277	-1.21699	3.03324	KLRG2	killer cell lectin like receptor G2	346689
0.00153	4.82871	2.58576	3.03282	OTUD6B-AS1	OTUD6B antisense RNA 1 (head to head)	100506365
0.00409	4.41538	1.36413	3.03128	CCDC171	coiled-coil domain containing 171	203238
0.0219	3.61015	-0.9034	3.02601	MYO1D	myosin ID	4642
0.0408	3.2831	-1.76372	3.01809	HDAC2	histone deacetylase 2	3066
0.0119	3.91989	-0.05302	3.01544	HMBOX1	homeobox containing 1	79618
0.000676	5.17861	3.63885	3.0141	EIF5B	eukaryotic translation initiation factor 5B	9669
0.0233	3.5806	-0.98283	3.01225	SLC27A6	solute carrier family 27 member 6	28965
0.0147	3.81407	-0.34704	3.01222	AP4B1	adaptor related protein complex 4 beta 1 subunit	10717
0.00555	4.27764	0.96422	3.00921	DNAH14	dynein axonemal heavy chain 14	127602
0.00864	4.07358	0.37987	3.00087	SLC39A1	solute carrier family 39 member 1	27173
0.0106	3.9838	0.12618	2.9976	DMKN	dermokine	93099
0.00525	4.303	1.03755	2.99523	MTOR	mechanistic target of rapamycin	2475
0.00997	4.00956	0.19875	2.98801	IDNK	IDNK, gluconokinase	414328
0.0168	3.74655	-0.53281	2.98783	TMCO4	transmembrane and coiled-coil domains 4	255104
0.0149	3.80521	-0.3715	2.9845	COX6B2	cytochrome c oxidase subunit 6B2	125965
0.00394	4.43442	1.41973	2.97496	POC1A	POC1 centriolar protein A	25886
0.011	3.96003	0.0594	2.97212	KCNH8	potassium voltage-gated channel subfamily H member 8	131096
0.00488	4.33804	1.1391	2.96989	TRIM24	tripartite motif containing 24	8805
0.0142	3.83231	-0.29661	2.96388	NDUFAF6	NADH:ubiquinone oxidoreductase complex assembly factor 6	137682
0.0136	3.8527	-0.24011	2.95915	SERP1	stress-associated endoplasmic reticulum protein 1	27230
0.00516	-4.31235	1.06461	-2.95898	NRCAM	neuronal cell adhesion molecule	4897
0.0243	3.56081	-1.03586	2.95745	ZCCHC5	zinc finger CCHC-type containing 5	203430
0.00877	4.0641	0.35299	2.95612	PITPNA	phosphatidylinositol transfer protein alpha	5306
0.0181	3.71053	-0.63129	2.95171	ADSS	adenylosuccinate synthase	159
0.0228	3.59337	-0.94856	2.94459	MED18	mediator complex subunit 18	54797
0.0312	3.42568	-1.39387	2.94295	FAM134C	family with sequence similarity 134 member C	162427
0.00786	4.11448	0.49616	2.9369	CNDP2	CNDP dipeptidase 2 (metallopeptidase M20 family)	55748
0.031	-3.42897	-1.38524	-2.93644	LOC105373518	uncharacterized LOC105373518	105373518
0.0159	3.77661	-0.45029	2.93298	MBL2	mannose binding lectin 2	4153
0.0145	3.81896	-0.33354	2.92657	LOC253805	uncharacterized LOC253805	253805
0.0254	3.53615	-1.1017	2.92403	INTS7	integrator complex subunit 7	25896
0.000481	-5.3225	4.07542	-2.92134	SYCE2	synaptonemal complex central element protein 2	256126
0.0372	3.33208	-1.63762	2.91919	TARSL2	threonyl-tRNA synthetase like 2	123283
0.00688	4.17811	0.67793	2.91356	CCDC173	coiled-coil domain containing 173	129881
0.0104	3.9895	0.14222	2.91149	ELFN2	extracellular leucine rich repeat and fibronectin type III domain containing 2	114794
0.0186	3.69597	-0.67098	2.90859	PI4K2A	phosphatidylinositol 4-kinase type 2 alpha	55361
0.00927	4.03975	0.28404	2.90048	ZBTB41	zinc finger and BTB domain containing 41	360023
0.00954	-4.02709	0.24823	-2.89935	EDF1	endothelial differentiation related factor 1	8721
0.0178	3.72038	-0.60441	2.89741	GMDS-AS1	GMDS antisense RNA 1 (head to head)	100508120
0.0125	3.89651	-0.11827	2.88915	PCSK5	proprotein convertase subtilisin/kexin type 5	5125
0.00504	4.32416	1.09882	2.88172	URGCP	upregulator of cell proliferation	55665
0.0343	3.37436	-1.52795	2.87171	CMYA5	cardiomyopathy associated 5	202333
0.0211	3.63066	-0.8481	2.86806	USP17L2	ubiquitin specific peptidase 17-like family member 2	377630
9.99e-05	5.94562	5.9786	2.85127	CCIN	calicin	881
1.02e-11	12.5229	24.0084	2.84283	LOC101928651	uncharacterized LOC101928651	101928651
0.0059	4.2519	0.88997	2.83915	FGFR3	fibroblast growth factor receptor 3	2261
0.0329	-3.39549	-1.47288	-2.83871	KIF16B	kinesin family member 16B	55614
0.00505	4.32257	1.09423	2.83769	FAM227A	family with sequence similarity 227 member A	646851
0.00481	4.34481	1.15875	2.83196	TNPO3	transportin 3	23534
0.00549	4.28289	0.97939	2.82944	MEOX1	mesenchyme homeobox 1	4222
3.18e-06	7.2938	10.0777	2.82687	APC2	APC2, WNT signaling pathway regulator	10297
0.0448	3.22831	-1.90352	2.82438	CASZ1	castor zinc finger 1	54897
0.0134	3.8605	-0.21845	2.8168	TEPP	testis, prostate and placenta expressed	374739
0.0114	-3.94124	0.00671	-2.81126	TAMM41	TAM41 mitochondrial translocator assembly and maintenance homolog	132001
0.0436	3.24457	-1.86217	2.80706	TCF7L2	transcription factor 7 like 2	6934
0.0182	3.70847	-0.6369	2.8059	KIF26B	kinesin family member 26B	55083
0.0314	3.42164	-1.40448	2.80297	LINC00886	long intergenic non-protein coding RNA 886	730091
0.00293	-4.56111	1.79146	-2.79947	GRIA4	glutamate ionotropic receptor AMPA type subunit 4	2893
0.00677	-4.18706	0.70357	-2.79341	WDR33	WD repeat domain 33	55339
0.026	3.52302	-1.13668	2.78903	PHLDA1	pleckstrin homology like domain family A member 1	22822
0.0164	3.76045	-0.49468	2.78613	ABL1	ABL proto-oncogene 1, non-receptor tyrosine kinase	25
0.0072	4.15415	0.60936	2.78336	C9orf69	chromosome 9 open reading frame 69	90120
0.000143	-5.79757	5.52536	-2.78333	TAS2R10	taste 2 receptor member 10	50839
0.0269	3.50556	-1.18308	2.78323	MAS1L	MAS1 proto-oncogene like, G protein-coupled receptor	116511
0.0131	3.87126	-0.18854	2.7745	CEACAM21	carcinoembryonic antigen related cell adhesion molecule 21	90273
0.00651	4.20373	0.75139	2.76829	COBLL1	cordon-bleu WH2 repeat protein like 1	22837
4.19e-05	-6.29756	7.05587	-2.76766	TEX43	testis expressed 43	389320
0.00243	-4.64072	2.02656	-2.76613	LDLRAD4	low density lipoprotein receptor class A domain containing 4	753
0.0288	3.47119	-1.27408	2.76297	HERC4	HECT and RLD domain containing E3 ubiquitin protein ligase 4	26091
0.0335	-3.38691	-1.49527	-2.74368	RFESD	Rieske Fe-S domain containing	317671
0.0212	-3.62602	-0.86064	-2.74247	NR2C1	nuclear receptor subfamily 2 group C member 1	7181
0.00409	4.41687	1.3685	2.74193	SYT3	synaptotagmin 3	84258
0.0103	3.99586	0.16014	2.73076	IQCK	IQ motif containing K	124152
0.0271	3.50211	-1.19223	2.7191	SEMA5A	semaphorin 5A	9037
0.0108	3.97063	0.08917	2.71874	DPY19L4	dpy-19 like 4 (C. elegans)	286148
0.0113	3.94245	0.0101	2.71627	DHX35	DEAH-box helicase 35	60625
0.0201	-3.65554	-0.78081	-2.71447	RPL41	ribosomal protein L41	6171
0.00359	4.47678	1.54369	2.70691	DPP9	dipeptidyl peptidase 9	91039
0.0195	3.67008	-0.74138	2.7048	FAM86B3P	family with sequence similarity 86, member A pseudogene	286042
0.00888	4.05799	0.33567	2.7048	WNT2B	Wnt family member 2B	7482
0.00376	4.45425	1.47773	2.69984	SPICE1	spindle and centriole associated protein 1	152185
0.0383	3.316	-1.67912	2.69888	LINC01209	long intergenic non-protein coding RNA 1209	101928684
0.00341	4.49743	1.60425	2.69587	CSF1	colony stimulating factor 1	1435
0.0143	3.82726	-0.31058	2.69319	ELSPBP1	epididymal sperm binding protein 1	64100
0.0116	3.93278	-0.01696	2.69139	ZNF79	zinc finger protein 79	7633
0.00718	4.15701	0.61754	2.69117	PLCL1	phospholipase C like 1	5334
0.0219	3.60938	-0.90549	2.68908	SOX14	SRY-box 14	8403
0.0188	3.6874	-0.6943	2.6866	CISD1	CDGSH iron sulfur domain 1	55847
0.00799	4.10689	0.47455	2.68547	NTSR1	neurotensin receptor 1 (high affinity)	4923
0.00714	4.15945	0.6245	2.6845	NFAT5	nuclear factor of activated T-cells 5	10725
0.0142	3.82957	-0.30417	2.67978	AQP8	aquaporin 8	343
0.0178	3.71996	-0.60556	2.67652	ZNF624	zinc finger protein 624	57547
0.0265	3.51464	-1.15897	2.67496	DUSP3	dual specificity phosphatase 3	1845
0.0114	3.94089	0.00575	2.67409	MNX1-AS1	MNX1 antisense RNA 1 (head to head)	645249
0.0106	-3.9793	0.11352	-2.66584	USP51	ubiquitin specific peptidase 51	158880
0.0406	3.28499	-1.75886	2.66167	SEC22B	SEC22 homolog B, vesicle trafficking protein (gene/pseudogene)	9554
0.014	3.83744	-0.28241	2.65632	ROS1	ROS proto-oncogene 1, receptor tyrosine kinase	6098
0.0366	3.3404	-1.6161	2.65627	PPP1R9B	protein phosphatase 1 regulatory subunit 9B	84687
0.0228	3.5938	-0.9474	2.65596	ZNF561	zinc finger protein 561	93134
0.021	3.63305	-0.84165	2.65273	LRRC28	leucine rich repeat containing 28	123355
0.031	-3.42896	-1.38526	-2.64327	LOC100132686	uncharacterized LOC100132686	100132686
0.0444	-3.23342	-1.89056	-2.64325	ABRA	actin binding Rho activating protein	137735
0.0191	3.67899	-0.71717	2.6411	LOC654342	lymphocyte-specific protein 1 pseudogene	654342
0.0129	3.87903	-0.16694	2.63929	TMED2	transmembrane p24 trafficking protein 2	10959
0.0498	3.16846	-2.05475	2.63813	KCTD7	potassium channel tetramerization domain containing 7	154881
0.018	3.71328	-0.62378	2.63682	HS2ST1	heparan sulfate 2-O-sulfotransferase 1	9653
0.018	3.71223	-0.62665	2.6315	NAPEPLD	N-acyl phosphatidylethanolamine phospholipase D	222236
0.0392	3.30523	-1.70687	2.63145	CPB2	carboxypeptidase B2	1361
0.0476	3.1963	-1.98461	2.62859	ADAMTSL2	ADAMTS like 2	9719
0.0395	3.29958	-1.7214	2.62136	NWD1	NACHT and WD repeat domain containing 1	284434
0.00266	4.60062	1.90801	2.61243	DUSP1	dual specificity phosphatase 1	1843
0.0157	3.78173	-0.4362	2.60617	HYALP1	hyaluronoglucosaminidase pseudogene 1	26062
0.0188	3.6865	-0.69675	2.60577	LOC100996478	uncharacterized LOC100996478	100996478
0.00606	-4.24114	0.85897	-2.6056	IL26	interleukin 26	55801
0.0434	3.24753	-1.85464	2.59744	UQCC2	ubiquinol-cytochrome c reductase complex assembly factor 2	84300
0.0125	3.89651	-0.11827	2.59146	BDP1	B double prime 1, subunit of RNA polymerase III transcription initiation factor IIIB	55814
0.0152	3.79623	-0.39626	2.584	PPP3CB	protein phosphatase 3 catalytic subunit beta	5532
0.0306	3.43727	-1.36345	2.58181	LOC401098	uncharacterized LOC401098	401098
0.00126	4.91412	2.84149	2.58094	MIGA1	mitoguardin 1	374986
0.0301	3.44612	-1.34017	2.57724	GABPB1	GA binding protein transcription factor beta subunit 1	2553
0.0148	3.80938	-0.35999	2.5568	DEFB123	defensin beta 123	245936
0.0104	3.99259	0.15094	2.55234	ZFP41	ZFP41 zinc finger protein	286128
0.0158	3.77828	-0.44568	2.55082	FAM81A	family with sequence similarity 81 member A	145773
2.53e-08	-9.16287	15.4894	-2.54538	TRADD	TNFRSF1A associated via death domain	8717
0.0206	3.64346	-0.81352	2.54238	FOXQ1	forkhead box Q1	94234
0.0454	3.22145	-1.92096	2.54201	FRAS1	Fraser extracellular matrix complex subunit 1	80144
0.0212	3.62449	-0.86475	2.53821	ZNF334	zinc finger protein 334	55713
4.41e-10	-10.8638	20.0063	-2.53362	PGAP1	post-GPI attachment to proteins 1	80055
2.56e-07	-8.27995	12.9853	-2.52953	RDH16	retinol dehydrogenase 16 (all-trans)	8608
0.0374	3.32916	-1.64517	2.52893	STXBP4	syntaxin binding protein 4	252983
0.0231	3.58472	-0.97177	2.52573	LOC101929164	uncharacterized LOC101929164	101929164
0.0304	3.44068	-1.35448	2.52387	KCNMB2	potassium calcium-activated channel subfamily M regulatory beta subunit 2	10242
0.0163	-3.7629	-0.48794	-2.50499	SPAG9	sperm associated antigen 9	9043
0.0393	3.30386	-1.71041	2.50187	LINC00961	long intergenic non-protein coding RNA 961	158376
0.0264	3.51659	-1.15379	2.50029	LOC105369860	uncharacterized LOC105369860	105369860
0.0171	3.73842	-0.55508	2.49551	RANBP9	RAN binding protein 9	10048
0.0244	3.55688	-1.04635	2.49535	BNC2	basonuclin 2	54796
0.0147	3.81142	-0.35436	2.49155	PAWR	pro-apoptotic WT1 regulator	5074
0.000122	-5.86508	5.73202	-2.49036	ZNF658B	zinc finger protein 658B (pseudogene)	401509
0.0477	3.19349	-1.99171	2.48811	SCRT2	scratch family transcriptional repressor 2	85508
0.0159	3.77482	-0.45521	2.48485	LINC01553	long intergenic non-protein coding RNA 1553	283025
0.0233	3.58112	-0.98145	2.48386	MDM4	MDM4, p53 regulator	4194
0.0153	3.79303	-0.40509	2.48272	GBA	glucosylceramidase beta	2629
0.00728	4.14769	0.59091	2.48116	ACOT4	acyl-CoA thioesterase 4	122970
0.0243	3.56057	-1.0365	2.47577	CGN	cingulin	57530
0.0257	3.53003	-1.11802	2.47045	RAD9A	RAD9 checkpoint clamp component A	5883
0.0379	3.32117	-1.66581	2.47022	SPTSSB	serine palmitoyltransferase small subunit B	165679
6.01e-06	7.05823	9.36903	2.46897	KATNAL1	katanin catalytic subunit A1 like 1	84056
0.034	3.37979	-1.51384	2.46802	LOC101927934	uncharacterized LOC101927934	101927934
0.0237	3.5734	-1.00215	2.46051	GHITM	growth hormone inducible transmembrane protein	27069
1.99e-09	-10.2217	18.3504	-2.45945	HS3ST1	heparan sulfate-glucosamine 3-sulfotransferase 1	9957
0.0272	3.49909	-1.20024	2.45814	ATRN	attractin	8455
0.0188	3.68965	-0.68818	2.4574	LOC100132735	uncharacterized LOC100132735	100132735
0.0107	3.9747	0.10059	2.45502	DCBLD2	discoidin, CUB and LCCL domain containing 2	131566
0.00787	4.11365	0.49381	2.44655	PGR	progesterone receptor	5241
2.63e-06	-7.37071	10.308	-2.44627	CELSR2	cadherin EGF LAG seven-pass G-type receptor 2	1952
1.99e-09	-10.2268	18.3639	-2.4385	ATF6B	activating transcription factor 6 beta	1388
0.0251	3.54335	-1.08249	2.43697	DNAH12	dynein axonemal heavy chain 12	201625
0.00245	-4.6384	2.0197	-2.43382	ZNF268	zinc finger protein 268	10795
0.032	3.41236	-1.42879	2.42524	LOC101928335	uncharacterized LOC101928335	101928335
0.0318	3.41537	-1.42089	2.42512	PTPDC1	protein tyrosine phosphatase domain containing 1	138639
0.0215	3.61916	-0.87914	2.42274	CNNM3	cyclin and CBS domain divalent metal cation transport mediator 3	26505
0.0342	3.37721	-1.52056	2.41979	LOC157503	uncharacterized LOC157503	157503
0.0324	3.40531	-1.44723	2.41649	OR4C1P	olfactory receptor family 4 subfamily C member 1 pseudogene	26242
1.11e-08	-9.54262	16.5339	-2.41502	HECTD2-AS1	HECTD2 antisense RNA 1	100188947
0.0246	3.55409	-1.05383	2.41392	FGF5	fibroblast growth factor 5	2250
0.0398	3.29522	-1.7326	2.41239	SPATA42	spermatogenesis associated 42 (non-protein coding)	642864
0.0419	3.2678	-1.8029	2.40788	RYK	receptor-like tyrosine kinase	6259
3.47e-10	-10.9649	20.2616	-2.40764	NME9	NME/NM23 family member 9	347736
0.0244	-3.55729	-1.04527	-2.40081	CRHR1	corticotropin releasing hormone receptor 1	1394
0.00256	4.62052	1.9668	2.40037	SAMD15	sterile alpha motif domain containing 15	161394
7.26e-08	-8.74323	14.312	-2.39949	BOD1	biorientation of chromosomes in cell division 1	91272
0.0108	3.96827	0.08253	2.38392	DDX25	DEAD-box helicase 25	29118
0.0106	3.9837	0.1259	2.38361	CARS2	cysteinyl-tRNA synthetase 2, mitochondrial (putative)	79587
0.0307	3.43416	-1.37161	2.38008	HIST1H2BH	histone cluster 1, H2bh	8345
0.0228	3.59362	-0.94787	2.37664	OR5D13	olfactory receptor family 5 subfamily D member 13 (gene/pseudogene)	390142
5.05e-06	-7.12172	9.56047	-2.3742	ASCL5	achaete-scute family bHLH transcription factor 5	647219
0.0143	3.82589	-0.31437	2.37297	ZNF676	zinc finger protein 676	163223
0.0353	3.36027	-1.56459	2.37058	TERT	telomerase reverse transcriptase	7015
0.0475	3.19751	-1.98155	2.36994	EXOC5	exocyst complex component 5	10640
0.0291	3.46262	-1.29671	2.36873	LOC102723409	uncharacterized LOC102723409	102723409
0.0371	3.33388	-1.63297	2.3639	LOC101927979	translation initiation factor IF-2	101927979
0.0455	3.2208	-1.92258	2.36272	LOC389765	kinesin family member 27 pseudogene	389765
0.0397	3.29624	-1.72998	2.36033	TRNAU1AP	tRNA selenocysteine 1 associated protein 1	54952
0.0115	-3.93481	-0.01127	-2.35948	FXN	frataxin	2395
0.00719	4.15533	0.61272	2.35907	C3orf38	chromosome 3 open reading frame 38	285237
0.0229	3.58899	-0.96032	2.35792	ALDH3A2	aldehyde dehydrogenase 3 family member A2	224
0.0372	3.33279	-1.63578	2.35556	CXorf51B	chromosome X open reading frame 51B	100133053
0.0117	3.92655	-0.03438	2.35419	ARNT	aryl hydrocarbon receptor nuclear translocator	405
0.041	-3.2788	-1.77473	-2.3494	ZNF701	zinc finger protein 701	55762
0.0449	3.227	-1.90685	2.34825	KDM4C	lysine demethylase 4C	23081
0.031	3.42897	-1.38526	2.34787	MGA	MGA, MAX dimerization protein	23269
0.041	3.28011	-1.77139	2.34697	SUN1	Sad1 and UNC84 domain containing 1	23353
0.0126	-3.89103	-0.13353	-2.34382	ZNF557	zinc finger protein 557	79230
8.05e-09	-9.67032	16.8805	-2.34138	STX16	syntaxin 16	8675
0.0335	-3.38784	-1.49285	-2.33869	LOC100506999	uncharacterized LOC100506999	100506999
2.71e-07	-8.2458	12.8864	-2.33744	KHSRP	KH-type splicing regulatory protein	8570
2.34e-09	-10.1466	18.1528	-2.3322	DOC2A	double C2 domain alpha	8448
2.56e-08	-9.15334	15.4629	-2.33182	NR3C1	nuclear receptor subfamily 3 group C member 1	2908
0.0474	3.1993	-1.97702	2.33039	TUBGCP5	tubulin gamma complex associated protein 5	114791
0.0183	3.70391	-0.64935	2.32988	ZSWIM8	zinc finger SWIM-type containing 8	23053
0.0327	3.39926	-1.46303	2.32849	SLC38A6	solute carrier family 38 member 6	145389
0.00139	4.87294	2.71805	2.32784	DPH5	diphthamide biosynthesis 5	51611
0.0262	3.51947	-1.14611	2.32715	PLD2	phospholipase D2	5338
0.000106	-5.92033	5.90118	-2.32649	TET1	tet methylcytosine dioxygenase 1	80312
0.0157	3.78315	-0.43229	2.3241	FAM196A	family with sequence similarity 196 member A	642938
0.0163	3.76367	-0.48585	2.32139	UBASH3A	ubiquitin associated and SH3 domain containing A	53347
0.0287	3.47458	-1.26513	2.31828	SLC39A11	solute carrier family 39 member 11	201266
1.82e-07	-8.40329	13.3412	-2.31335	RAB3D	RAB3D, member RAS oncogene family	9545
0.0264	3.51693	-1.15287	2.31086	GPALPP1	GPALPP motifs containing 1	55425
0.0259	3.5243	-1.13326	2.3081	TRIM54	tripartite motif containing 54	57159
0.0164	3.76016	-0.49547	2.30164	LINC00535	long intergenic non-protein coding RNA 535	642924
0.0398	3.29542	-1.73211	2.29962	ACAP3	ArfGAP with coiled-coil, ankyrin repeat and PH domains 3	116983
0.0386	-3.3124	-1.68839	-2.29957	ATXN2	ataxin 2	6311
0.0161	3.77129	-0.46492	2.29935	EML4	echinoderm microtubule associated protein like 4	27436
0.0314	3.4209	-1.40641	2.29823	NMD3	NMD3 ribosome export adaptor	51068
0.0193	3.67582	-0.72578	2.29651	COG4	component of oligomeric golgi complex 4	25839
1.94e-08	-9.287	15.833	-2.29578	ILDR2	immunoglobulin like domain containing receptor 2	387597
0.0233	3.58059	-0.98287	2.2939	SEPP1	selenoprotein P, plasma, 1	6414
0.0147	3.81381	-0.34776	2.2904	PACRG-AS1	PACRG antisense RNA 1	285796
0.0436	3.24382	-1.86408	2.28486	PNMA6A	paraneoplastic Ma antigen family member 6A	84968
0.0282	3.48277	-1.24349	2.28476	RRAGD	Ras related GTP binding D	58528
0.0182	3.70777	-0.63882	2.28322	CRY1	cryptochrome circadian clock 1	1407
0.0111	-3.95406	0.04266	-2.28073	ZNF683	zinc finger protein 683	257101
0.0205	3.64478	-0.80993	2.27981	PRUNE2	prune homolog 2	158471
0.0299	3.44823	-1.33462	2.27529	KLHL6	kelch like family member 6	89857
0.0324	3.40514	-1.44767	2.27146	CDRT1	CMT1A duplicated region transcript 1	374286
0.0404	3.28806	-1.75099	2.27146	GPR12	G protein-coupled receptor 12	2835
0.0373	3.33021	-1.64244	2.26841	MAGI2-AS3	MAGI2 antisense RNA 3	100505881
0.000837	5.08611	3.35915	2.26541	RPS17	ribosomal protein S17	6218
0.0377	3.3245	-1.6572	2.25938	ZNF445	zinc finger protein 445	353274
0.0112	-3.95148	0.03542	-2.25048	LINC00561	long intergenic non-protein coding RNA 561	100861545
0.043	3.25287	-1.84102	2.24916	LOC100131043	uncharacterized LOC100131043	100131043
0.0431	3.25036	-1.84743	2.24729	PNPLA6	patatin like phospholipase domain containing 6	10908
0.0312	3.42481	-1.39616	2.24598	RDH5	retinol dehydrogenase 5	5959
0.0256	3.53253	-1.11135	2.24297	KCNG3	potassium voltage-gated channel modifier subfamily G member 3	170850
0.0187	-3.69084	-0.68495	-2.24159	TH2LCRR	T helper type 2 locus control region associated RNA	101927761
0.0467	3.20626	-1.95942	2.2383	SLC5A8	solute carrier family 5 member 8	160728
0.0113	3.94282	0.01116	2.23546	ZFX	zinc finger protein, X-linked	7543
0.0492	3.17608	-2.03558	2.2334	NIPSNAP3B	nipsnap homolog 3B	55335
0.0495	3.17288	-2.04364	2.23106	TGFBR1	transforming growth factor beta receptor 1	7046
0.0325	3.40245	-1.45469	2.22508	CEPT1	choline/ethanolamine phosphotransferase 1	10390
0.0454	3.22113	-1.92176	2.22188	PKIA-AS1	PKIA antisense RNA 1	101927003
0.0256	3.53226	-1.11208	2.21942	PCBD2	pterin-4 alpha-carbinolamine dehydratase 2	84105
0.0284	3.47911	-1.25317	2.21723	ZNF302	zinc finger protein 302	55900
6.02e-05	-6.14806	6.59845	-2.21654	LBR	lamin B receptor	3930
0.0401	3.29179	-1.74142	2.21389	ZNF764	zinc finger protein 764	92595
0.000673	-5.18143	3.64737	-2.21324	CDH10	cadherin 10	1008
0.0424	3.26078	-1.82084	2.21111	ZNF546	zinc finger protein 546	339327
0.0304	3.43972	-1.35699	2.20838	PDE6B	phosphodiesterase 6B	5158
0.0437	3.24221	-1.86819	2.20406	KRT25	keratin 25	147183
5.32e-07	-7.99418	12.1537	-2.20393	DISP3	dispatched RND transporter family member 3	57540
0.0467	3.20554	-1.96125	2.20281	APOL6	apolipoprotein L6	80830
0.0359	3.35239	-1.58505	2.19866	WDR25	WD repeat domain 25	79446
2.83e-06	-7.33602	10.2042	-2.19825	DRG2	developmentally regulated GTP binding protein 2	1819
0.0492	3.17525	-2.03768	2.19644	STAM-AS1	STAM antisense RNA 1 (head to head)	102723166
0.0255	3.53393	-1.10764	2.19431	FER	FER tyrosine kinase	2241
0.0402	3.28987	-1.74634	2.18927	ADGRL3	adhesion G protein-coupled receptor L3	23284
0.0243	3.5618	-1.0332	2.18435	VSTM1	V-set and transmembrane domain containing 1	284415
0.0181	3.7107	-0.63083	2.18267	IMPAD1	inositol monophosphatase domain containing 1	54928
0.0292	3.46081	-1.30148	2.18121	MEG3	maternally expressed 3 (non-protein coding)	55384
0.00523	4.30551	1.04481	2.18071	TMEM102	transmembrane protein 102	284114
0.0212	3.62513	-0.86303	2.1791	RBBP6	RB binding protein 6, ubiquitin ligase	5930
0.0382	3.31799	-1.67399	2.176	LOC100507351	uncharacterized LOC100507351	100507351
0.0307	3.43414	-1.37167	2.16945	SOS2	SOS Ras/Rho guanine nucleotide exchange factor 2	6655
1.34e-05	6.73427	8.38775	2.16093	CTDNEP1	CTD nuclear envelope phosphatase 1	23399
0.00198	4.72629	2.28042	2.15918	CCDC175	coiled-coil domain containing 175	729665
0.0332	3.3916	-1.48305	2.15867	PLCB4	phospholipase C beta 4	5332
0.0449	3.22692	-1.90707	2.15415	DIAPH2	diaphanous related formin 2	1730
0.029	3.46575	-1.28843	2.15002	ATF7IP2	activating transcription factor 7 interacting protein 2	80063
1.03e-06	-7.74245	11.4134	-2.1469	LHFP	lipoma HMGIC fusion partner	10186
0.0467	3.20594	-1.96024	2.14348	SYT1	synaptotagmin 1	6857
2.2e-06	-7.43803	10.5092	-2.13972	TSPAN1	tetraspanin 1	10103
0.0444	3.23251	-1.89287	2.13637	SOSTDC1	sclerostin domain containing 1	25928
2.11e-09	-10.1928	18.2745	-2.1362	OR4E2	olfactory receptor family 4 subfamily E member 2	26686
3.18e-06	-7.29135	10.0703	-2.1354	BSDC1	BSD domain containing 1	55108
0.0482	3.18794	-2.0057	2.13464	PADI2	peptidyl arginine deiminase 2	11240
0.0288	3.47199	-1.27196	2.12517	PER4	period circadian clock 3 pseudogene	168741
0.0393	3.30239	-1.71418	2.12311	PPP3R1	protein phosphatase 3 regulatory subunit B, alpha	5534
0.0294	-3.45782	-1.30937	-2.11731	CAPRIN1	cell cycle associated protein 1	4076
0.0459	3.21572	-1.93549	2.11412	ZMAT4	zinc finger matrin-type 4	79698
0.000992	-5.01363	3.14058	-2.11035	AKT3	AKT serine/threonine kinase 3	10000
0.0121	3.91389	-0.06978	2.10957	BCL2L11	BCL2 like 11	10018
0.00174	4.77988	2.43998	2.10664	LOC105378047	uncharacterized LOC105378047	105378047
0.0375	3.32704	-1.65063	2.10229	CACNA1E	calcium voltage-gated channel subunit alpha1 E	777
0.0326	3.40111	-1.45819	2.10035	CRMP1	collapsin response mediator protein 1	1400
0.0479	-3.19099	-1.99801	-2.09701	KCNJ16	potassium voltage-gated channel subfamily J member 16	3773
0.0288	3.47145	-1.2734	2.09698	ZNF812P	zinc finger protein 812, pseudogene	729648
0.0189	3.68438	-0.70252	2.09606	ZNF354C	zinc finger protein 354C	30832
0.0457	3.21743	-1.93114	2.09209	IFT57	intraflagellar transport 57	55081
0.0218	3.61199	-0.89846	2.0918	IL13RA1	interleukin 13 receptor subunit alpha 1	3597
6.99e-07	-7.88675	11.8386	-2.07671	ATP9A	ATPase phospholipid transporting 9A (putative)	10079
0.0477	3.19532	-1.98709	2.07338	TAF4B	TATA-box binding protein associated factor 4b	6875
0.0417	3.27015	-1.79687	2.06995	MAOB	monoamine oxidase B	4129
0.032	3.41231	-1.42891	2.0667	PRKACB	protein kinase cAMP-activated catalytic subunit beta	5567
0.0116	3.93135	-0.02097	2.05744	ANKRD10	ankyrin repeat domain 10	55608
0.00495	4.33154	1.12023	2.057	CTPS1	CTP synthase 1	1503
0.00011	-5.90624	5.85803	-2.05492	IGFBP5	insulin like growth factor binding protein 5	3488
2.05e-05	-6.55814	7.85157	-2.04144	LOC100507210	uncharacterized LOC100507210	100507210
2.72e-06	-7.3566	10.2658	-2.03968	DAAM1	dishevelled associated activator of morphogenesis 1	23002
0.0472	3.20067	-1.97356	2.03577	SP3	Sp3 transcription factor	6670
5.99e-09	-9.79704	17.2222	-2.03546	ATG16L2	autophagy related 16 like 2	89849
0.000567	5.25312	3.86471	2.03377	CD34	CD34 molecule	947
0.000113	-5.89452	5.82215	-2.02998	RINT1	RAD50 interactor 1	60561
8e-06	-6.9525	9.04955	-2.02637	SMCP	sperm mitochondria associated cysteine rich protein	4184
0.0456	3.21896	-1.92726	2.02592	GALNT7	polypeptide N-acetylgalactosaminyltransferase 7	51809
0.0037	-4.46077	1.49681	-2.02345	FMNL2	formin like 2	114793
1.51e-05	-6.68615	8.24143	-2.02296	LOC441242	uncharacterized LOC441242	441242
1.99e-05	-6.57147	7.89219	-2.00651	RNASEL	ribonuclease L	6041
0.00395	4.43401	1.41853	1.9982	LRR1	leucine rich repeat protein 1	122769
0.0403	-3.28894	-1.74873	-1.99728	CHML	CHM like, Rab escort protein 2	1122
0.0413	3.27589	-1.78219	1.99287	TIMP4	TIMP metallopeptidase inhibitor 4	7079
0.00511	-4.3162	1.07575	-1.98826	UHRF1BP1	UHRF1 binding protein 1	54887
6.46e-05	-6.11731	6.50432	-1.98681	ERCC1	ERCC excision repair 1, endonuclease non-catalytic subunit	2067
0.0366	3.34096	-1.61466	1.98633	NYX	nyctalopin	60506
7.46e-08	-8.72962	14.2734	-1.97201	KCNJ4	potassium voltage-gated channel subfamily J member 4	3761
3.82e-06	-7.22349	9.86664	-1.96991	SOX11	SRY-box 11	6664
0.0454	3.22174	-1.92021	1.96107	SNRPN	small nuclear ribonucleoprotein polypeptide N	6638
0.044	3.23812	-1.87861	1.95804	TUT1	terminal uridylyl transferase 1, U6 snRNA-specific	64852
0.0084	4.08551	0.41375	1.95443	DOCK1	dedicator of cytokinesis 1	1793
0.0125	3.89528	-0.12169	1.94465	TET2	tet methylcytosine dioxygenase 2	54790
4.92e-06	-7.13191	9.59116	-1.94309	MBD5	methyl-CpG binding domain protein 5	55777
0.0293	3.45883	-1.30669	1.94289	GPR1	G protein-coupled receptor 1	2825
4.65e-05	-6.2617	6.94619	-1.94263	HEATR5A	HEAT repeat containing 5A	25938
0.00166	4.79829	2.49491	1.94053	RSPH3	radial spoke 3 homolog	83861
0.000465	-5.33663	4.11837	-1.93955	CASC15	cancer susceptibility candidate 15 (non-protein coding)	401237
0.0091	4.04816	0.30782	1.93733	SH3GL3	SH3 domain containing GRB2 like 3, endophilin A3	6457
0.000277	-5.54726	4.76015	-1.93629	ADAM11	ADAM metallopeptidase domain 11	4185
0.0496	3.17185	-2.04622	1.93425	SLC25A48	solute carrier family 25 member 48	153328
0.00013	5.83381	5.6363	1.92336	TRPC6	transient receptor potential cation channel subfamily C member 6	7225
0.0212	3.62824	-0.85464	1.92157	NUDT8	nudix hydrolase 8	254552
0.0248	-3.55099	-1.0621	-1.91903	LOC101928516	uncharacterized LOC101928516	101928516
0.0343	-3.37565	-1.52461	-1.91798	SLC15A1	solute carrier family 15 member 1	6564
0.0244	3.55919	-1.04019	1.91176	CCDC189	coiled-coil domain containing 189	90835
0.00467	-4.35773	1.19627	-1.91168	CDH4	cadherin 4	1002
0.0203	3.65208	-0.79018	1.91117	LOC105374631	uncharacterized LOC105374631	105374631
1.09e-05	-6.8192	8.64565	-1.91003	OLIG2	oligodendrocyte lineage transcription factor 2	10215
0.00013	-5.83571	5.64212	-1.90993	ADD2	adducin 2	119
0.0288	3.47178	-1.27252	1.89644	GNG12	G protein subunit gamma 12	55970
0.0111	3.95637	0.04914	1.88541	LMBR1	limb development membrane protein 1	64327
0.0482	-3.18696	-2.00818	-1.87666	ENTPD6	ectonucleoside triphosphate diphosphohydrolase 6 (putative)	955
0.03	3.44704	-1.33776	1.8757	SEMA3C	semaphorin 3C	10512
0.011	3.95818	0.05422	1.87392	NMNAT3	nicotinamide nucleotide adenylyltransferase 3	349565
1.69e-06	-7.55804	10.8668	-1.87126	GPRASP1	G protein-coupled receptor associated sorting protein 1	9737
5.98e-05	-6.15423	6.61734	-1.86994	DERL3	derlin 3	91319
0.000127	5.84723	5.67737	1.86949	GCLM	glutamate-cysteine ligase modifier subunit	2730
0.00075	5.13024	3.49249	1.86837	RAD1	RAD1 checkpoint DNA exonuclease	5810
0.00151	4.83451	2.60309	1.86244	ESD	esterase D	2098
1.43e-05	-6.7061	8.3021	-1.86123	KLHL22	kelch like family member 22	84861
0.00332	4.51071	1.64323	1.86054	AJUBA	ajuba LIM protein	84962
0.000695	-5.16732	3.60466	-1.86035	SLC6A7	solute carrier family 6 member 7	6534
0.0325	3.40232	-1.45504	1.85414	ST7L	suppression of tumorigenicity 7 like	54879
0.015	-3.80339	-0.37652	-1.85367	DONSON	downstream neighbor of SON	29980
4.55e-06	-7.16095	9.67859	-1.85062	KRT2	keratin 2	3849
0.00155	-4.82372	2.57083	-1.85005	VPS39	VPS39, HOPS complex subunit	23339
2.11e-06	-7.4543	10.5578	-1.84966	SRSF1	serine and arginine rich splicing factor 1	6426
0.0262	3.52069	-1.14287	1.84795	POLR3A	RNA polymerase III subunit A	11128
1.6e-05	-6.6615	8.16642	-1.84593	AGBL2	ATP/GTP binding protein like 2	79841
0.0419	3.26684	-1.80534	1.84315	LOC392452	mitochondrial fission factor pseudogene	392452
1.03e-06	-7.74084	11.4086	-1.84185	GML	glycosylphosphatidylinositol anchored molecule like	2765
1.03e-05	-6.8477	8.73212	-1.83787	SREBF2	sterol regulatory element binding transcription factor 2	6721
6.59e-06	-7.01762	9.24643	-1.83164	TMEM132C	transmembrane protein 132C	92293
0.00945	4.03137	0.26034	1.82673	PREB	prolactin regulatory element binding	10113
0.000254	-5.58043	4.86143	-1.81904	HS3ST3A1	heparan sulfate-glucosamine 3-sulfotransferase 3A1	9955
3.69e-05	-6.34336	7.19589	-1.81839	GCNT4	glucosaminyl (N-acetyl) transferase 4, core 2	51301
0.00529	-4.29986	1.02845	-1.81628	ARHGAP33	Rho GTPase activating protein 33	115703
1.18e-05	-6.7844	8.54004	-1.81421	LOXHD1	lipoxygenase homology domains 1	125336
0.00345	-4.49201	1.58834	-1.81376	RAI2	retinoic acid induced 2	10742
0.00311	4.53467	1.71364	1.8116	ELK4	ELK4, ETS transcription factor	2005
2.74e-06	-7.3502	10.2467	-1.81104	PRKCA	protein kinase C alpha	5578
0.0263	-3.51818	-1.14956	-1.80992	LOC284865	uncharacterized LOC284865	284865
2e-05	-6.56837	7.88276	-1.8081	LOC105375800	chromosome 12 open reading frame 49 pseudogene	105375800
0.000216	-5.64405	5.05581	-1.80635	SMARCC1	SWI/SNF related, matrix associated, actin dependent regulator of chromatin subfamily c member 1	6599
0.0426	3.25695	-1.83061	1.80426	FABP2	fatty acid binding protein 2	2169
0.00231	4.6623	2.09046	1.80421	HMGB1	high mobility group box 1	3146
5.52e-05	-6.19569	6.74422	-1.80216	ZNF618	zinc finger protein 618	114991
0.0159	3.77674	-0.44993	1.80087	LOC100507557	uncharacterized LOC100507557	100507557
0.0418	3.26895	-1.79994	1.79714	COL18A1	collagen type XVIII alpha 1 chain	80781
1.61e-05	-6.65495	8.14648	-1.79579	N4BP3	NEDD4 binding protein 3	23138
0.000421	-5.37916	4.24773	-1.79455	HOXA10	homeobox A10	3206
0.0117	3.9253	-0.03788	1.79347	NRAS	neuroblastoma RAS viral oncogene homolog	4893
0.00261	4.60901	1.93279	1.79122	SBF1	SET binding factor 1	6305
6.28e-07	-7.93687	11.9858	-1.79047	PHLDA3	pleckstrin homology like domain family A member 3	23612
0.00997	-4.00931	0.19805	-1.79041	PATL1	PAT1 homolog 1, processing body mRNA decay factor	219988
0.00262	4.60658	1.9256	1.77958	LRRK2	leucine rich repeat kinase 2	120892
0.00142	4.86287	2.68791	1.77941	MSANTD4	Myb/SANT DNA binding domain containing 4 with coiled-coils	84437
0.0315	3.4201	-1.40851	1.77782	GRIN2B	glutamate ionotropic receptor NMDA type subunit 2B	2904
0.00454	-4.36909	1.22928	-1.77389	CRHBP	corticotropin releasing hormone binding protein	1393
0.00292	4.56342	1.79827	1.76829	ACAA2	acetyl-CoA acyltransferase 2	10449
4.23e-07	-8.08236	12.4113	-1.76563	SELL	selectin L	6402
1.12e-05	-6.80492	8.60232	-1.76341	IL37	interleukin 37	27178
0.0244	-3.55813	-1.04302	-1.76277	NAB2	NGFI-A binding protein 2	4665
0.00887	4.05867	0.33759	1.76199	PLCD1	phospholipase C delta 1	5333
0.0369	3.3369	-1.62517	1.75795	RFNG	RFNG O-fucosylpeptide 3-beta-N-acetylglucosaminyltransferase	5986
5.8e-05	-6.17313	6.67518	-1.75562	LDLRAD1	low density lipoprotein receptor class A domain containing 1	388633
0.000128	-5.84052	5.65683	-1.7544	TNFSF9	tumor necrosis factor superfamily member 9	8744
1.6e-05	-6.65942	8.16009	-1.75018	MTA2	metastasis associated 1 family member 2	9219
5.16e-05	-6.21824	6.81322	-1.7449	ZFYVE21	zinc finger FYVE-type containing 21	79038
0.0164	3.76003	-0.49584	1.73953	RAI1	retinoic acid induced 1	10743
0.0422	3.26274	-1.81582	1.73915	COL9A3	collagen type IX alpha 3 chain	1299
4.9e-05	-6.23919	6.87732	-1.73576	SLC37A2	solute carrier family 37 member 2	219855
5.95e-05	-6.15896	6.63181	-1.73555	ISLR	immunoglobulin superfamily containing leucine rich repeat	3671
0.0217	3.61404	-0.89294	1.73333	MAST2	microtubule associated serine/threonine kinase 2	23139
8.72e-08	-8.67322	14.1133	-1.72975	ZNF664	zinc finger protein 664	144348
0.0324	3.40567	-1.44629	1.72914	ZPR1	ZPR1 zinc finger	8882
0.000679	5.17558	3.62966	1.72733	MCFD2	multiple coagulation factor deficiency 2	90411
0.0372	-3.33238	-1.63685	-1.72581	FAT3	FAT atypical cadherin 3	120114
0.0381	-3.31865	-1.6723	-1.72271	CPSF6	cleavage and polyadenylation specific factor 6	11052
0.0171	3.73882	-0.55397	1.71905	PROZ	protein Z, vitamin K dependent plasma glycoprotein	8858
0.0434	-3.24695	-1.85612	-1.71757	FAM46C	family with sequence similarity 46 member C	54855
0.00547	-4.2854	0.98665	-1.71745	TNIP2	TNFAIP3 interacting protein 2	79155
0.00104	-4.99512	3.08486	-1.71675	CPED1	cadherin like and PC-esterase domain containing 1	79974
0.0337	3.38439	-1.50185	1.71383	KNSTRN	kinetochore localized astrin/SPAG5 binding protein	90417
0.0394	3.30085	-1.71814	1.71354	LOC101929528	uncharacterized LOC101929528	101929528
0.0497	3.17	-2.05088	1.71151	EFCAB11	EF-hand calcium binding domain 11	90141
2.2e-06	-7.43661	10.505	-1.70107	NAPSB	napsin B aspartic peptidase, pseudogene	256236
7.67e-05	-6.05012	6.2986	-1.69952	HSPA6	heat shock protein family A (Hsp70) member 6	3310
0.029	3.4655	-1.28911	1.69776	ZNF776	zinc finger protein 776	284309
2.93e-05	-6.42753	7.45305	-1.6964	CRNN	cornulin	49860
7.41e-06	-6.97849	9.12816	-1.69513	ALDH5A1	aldehyde dehydrogenase 5 family member A1	7915
0.023	3.58816	-0.96256	1.69257	CEBPA	CCAAT/enhancer binding protein alpha	1050
0.000149	-5.78196	5.4776	-1.6905	OR14A16	olfactory receptor family 14 subfamily A member 16	284532
0.000126	-5.85006	5.68604	-1.68976	GSG1	germ cell associated 1	83445
0.0285	3.47782	-1.25656	1.6881	LOC389332	uncharacterized LOC389332	389332
1.03e-05	-6.84264	8.71678	-1.68678	PIK3R3	phosphoinositide-3-kinase regulatory subunit 3	8503
0.0103	-3.99662	0.16228	-1.67463	ARHGEF18	Rho/Rac guanine nucleotide exchange factor 18	23370
0.0105	3.98531	0.13043	1.6697	ZCCHC7	zinc finger CCHC-type containing 7	84186
0.00717	-4.15791	0.62012	-1.66919	LINC01018	long intergenic non-protein coding RNA 1018	255167
0.000642	-5.20193	3.70946	-1.66729	KRT35	keratin 35	3886
8.3e-06	-6.93704	9.00277	-1.66549	MAP3K10	mitogen-activated protein kinase kinase kinase 10	4294
0.0354	3.35933	-1.56702	1.66318	TRGV5	T cell receptor gamma variable 5	6978
0.0337	3.38329	-1.50471	1.6608	PP12613	uncharacterized LOC100192379	100192379
9.03e-05	-5.98826	6.10919	-1.66065	ZNF543	zinc finger protein 543	125919
0.000256	-5.57672	4.8501	-1.65862	GPM6A	glycoprotein M6A	2823
0.000445	-5.35557	4.17596	-1.65554	GNG7	G protein subunit gamma 7	2788
0.0169	3.74547	-0.53576	1.6555	AKR7A3	aldo-keto reductase family 7 member A3	22977
0.0336	-3.38643	-1.49652	-1.65056	VAC14	Vac14, PIKFYVE complex component	55697
0.0228	3.59123	-0.95429	1.64953	LOC101929441	uncharacterized LOC101929441	101929441
0.00295	-4.55564	1.77537	-1.64788	MIR3976HG	MIR3976 host gene	645355
0.0411	3.27831	-1.77599	1.64026	OGT	O-linked N-acetylglucosamine (GlcNAc) transferase	8473
0.002	-4.72241	2.26889	-1.63927	LOC284798	uncharacterized LOC284798	284798
0.00337	4.50289	1.62027	1.63287	UBE2D1	ubiquitin conjugating enzyme E2 D1	7321
0.00163	-4.80371	2.51109	-1.63283	COLGALT2	collagen beta(1-O)galactosyltransferase 2	23127
0.000137	-5.81313	5.57298	-1.63066	OPRPN	opiorphin prepropeptide	58503
0.00172	-4.78278	2.44865	-1.63023	PIK3C3	phosphatidylinositol 3-kinase catalytic subunit type 3	5289
0.00534	4.29511	1.01473	1.62883	PPP4R1	protein phosphatase 4 regulatory subunit 1	9989
0.00809	-4.10125	0.45849	-1.62872	THBD	thrombomodulin	7056
6.13e-05	-6.13814	6.56808	-1.6264	SOX8	SRY-box 8	30812
0.0143	-3.82848	-0.30721	-1.62458	SNORA17B	small nucleolar RNA, H/ACA box 17B	677824
0.00248	-4.63296	2.00359	-1.62128	CDH2	cadherin 2	1000
0.00305	4.54226	1.73597	1.62077	MICAL3	microtubule associated monooxygenase, calponin and LIM domain containing 3	57553
0.00766	4.12602	0.52906	1.61934	TAPBPL	TAP binding protein like	55080
0.0328	3.39748	-1.4677	1.6174	LOC441179	uncharacterized LOC441179	441179
0.0222	3.60504	-0.91716	1.6112	SETD3	SET domain containing 3	84193
0.00122	4.92632	2.87809	1.60996	GALNT10	polypeptide N-acetylgalactosaminyltransferase 10	55568
0.029	-3.46492	-1.29065	-1.60762	PAK2	p21 (RAC1) activated kinase 2	5062
0.0312	3.42584	-1.39345	1.6038	KPNA3	karyopherin subunit alpha 3	3839
0.037	3.33531	-1.62928	1.60354	CPT1A	carnitine palmitoyltransferase 1A	1374
0.0243	3.56092	-1.03555	1.59908	GNL2	G protein nucleolar 2	29889
0.000341	-5.46261	4.50194	-1.59907	SNAPC3	small nuclear RNA activating complex polypeptide 3	6619
0.0333	3.39094	-1.48476	1.59747	SCLT1	sodium channel and clathrin linker 1	132320
0.000355	-5.44896	4.46032	-1.59628	ABI2	abl-interactor 2	10152
1.07e-05	-6.83006	8.67861	-1.59613	GTF2A2	general transcription factor IIA subunit 2	2958
8.96e-06	-6.90746	8.91322	-1.59558	CMTM1	CKLF like MARVEL transmembrane domain containing 1	113540
0.0395	3.30048	-1.71908	1.59377	CD109	CD109 molecule	135228
0.00163	4.80377	2.51127	1.58773	CC2D2A	coiled-coil and C2 domain containing 2A	57545
3.69e-05	-6.34278	7.19412	-1.58577	LRRC3B	leucine rich repeat containing 3B	116135
0.0047	4.35399	1.1854	1.58575	ATE1	arginyltransferase 1	11101
0.00295	4.55615	1.77684	1.58452	TDRG1	testis development related 1 (non-protein coding)	732253
9.99e-05	-5.94583	5.97924	-1.58306	CCL7	C-C motif chemokine ligand 7	6354
0.0164	3.76099	-0.49321	1.58279	FAM133B	family with sequence similarity 133 member B	257415
0.000124	-5.86147	5.72097	-1.58028	ALLC	allantoicase	55821
0.0202	-3.65343	-0.78652	-1.5802	PDCL	phosducin like	5082
0.00907	4.04981	0.31249	1.57132	MS4A12	membrane spanning 4-domains A12	54860
0.00235	-4.65469	2.06792	-1.56885	DDX3X	DEAD-box helicase 3, X-linked	1654
1.38e-05	-6.71812	8.33864	-1.56873	NDRG4	NDRG family member 4	65009
0.00368	4.46547	1.51054	1.56754	AMER3	APC membrane recruitment protein 3	205147
0.046	-3.21352	-1.94106	-1.5646	ACOT8	acyl-CoA thioesterase 8	10005
0.0253	3.53993	-1.09162	1.56047	CDRT8	CMT1A duplicated region transcript 8	94151
0.00386	4.44502	1.45073	1.55947	CASD1	CAS1 domain containing 1	64921
0.0244	-3.55903	-1.04061	-1.55362	OR3A2	olfactory receptor family 3 subfamily A member 2	4995
0.00277	-4.58258	1.85476	-1.54931	KANSL1	KAT8 regulatory NSL complex subunit 1	284058
0.000879	-5.06611	3.29878	-1.5487	LRRC8C	leucine rich repeat containing 8 family member C	84230
0.0211	3.62914	-0.85221	1.54685	HELZ	helicase with zinc finger	9931
6.02e-05	-6.14878	6.60064	-1.54459	PHLDB2	pleckstrin homology like domain family B member 2	90102
0.00368	4.4653	1.51006	1.54328	SCYL2	SCY1 like pseudokinase 2	55681
0.00136	4.88192	2.74495	1.5418	NOL4L	nucleolar protein 4 like	140688
6.23e-06	-7.0414	9.31824	-1.54168	PKDREJ	polycystin (PKD) family receptor for egg jelly	10343
5.95e-06	-7.06372	9.38559	-1.53641	VNN2	vanin 2	8875
0.0197	3.6657	-0.75326	1.53313	TMEFF2	transmembrane protein with EGF like and two follistatin like domains 2	23671
0.00235	-4.65404	2.06599	-1.5199	CIART	circadian associated repressor of transcription	148523
1.84e-05	-6.60513	7.99477	-1.51808	PTRH1	peptidyl-tRNA hydrolase 1 homolog	138428
0.00739	4.1413	0.57264	1.51332	FAM57A	family with sequence similarity 57 member A	79850
0.0163	-3.76507	-0.48201	-1.51206	LSM5	LSM5 homolog, U6 small nuclear RNA and mRNA degradation associated	23658
0.0437	3.24248	-1.86751	1.51034	BECN1	beclin 1	8678
0.0384	3.31544	-1.68058	1.50846	UBXN10	UBX domain protein 10	127733
0.00867	4.07094	0.37239	1.50519	IQCG	IQ motif containing G	84223
0.0108	3.9685	0.08318	1.5022	TRIM13	tripartite motif containing 13	10206
0.0257	3.52906	-1.1206	1.49858	HADHB	hydroxyacyl-CoA dehydrogenase/3-ketoacyl-CoA thiolase/enoyl-CoA hydratase (trifunctional protein), beta subunit	3032
0.0166	3.7535	-0.51375	1.49636	MMRN1	multimerin 1	22915
1.13e-05	-6.80203	8.59357	-1.49426	FAM43B	family with sequence similarity 43 member B	163933
3.34e-05	-6.37945	7.30618	-1.49396	POP7	POP7 homolog, ribonuclease P/MRP subunit	10248
0.0253	3.54078	-1.08937	1.49001	ARHGEF15	Rho guanine nucleotide exchange factor 15	22899
0.0244	-3.55901	-1.04066	-1.48949	POP4	POP4 homolog, ribonuclease P/MRP subunit	10775
0.000624	-5.21323	3.74372	-1.48797	FAM198A	family with sequence similarity 198 member A	729085
0.0197	3.66506	-0.75499	1.48207	CUL1	cullin 1	8454
0.00871	4.06765	0.36305	1.48176	ASAP2	ArfGAP with SH3 domain, ankyrin repeat and PH domain 2	8853
0.00017	-5.73543	5.33522	-1.4798	TARS	threonyl-tRNA synthetase	6897
0.00093	5.04072	3.22219	1.47956	HSDL2	hydroxysteroid dehydrogenase like 2	84263
0.0302	3.44349	-1.3471	1.47657	GATS	GATS, stromal antigen 3 opposite strand	352954
0.0348	-3.36888	-1.54223	-1.47464	SLC25A12	solute carrier family 25 member 12	8604
0.000444	-5.35747	4.18173	-1.47125	ZNF641	zinc finger protein 641	121274
0.00651	-4.20389	0.75185	-1.47112	DNA2	DNA replication helicase/nuclease 2	1763
0.00383	-4.44822	1.46007	-1.46929	VRTN	vertebrae development associated	55237
0.0397	-3.29657	-1.72915	-1.46549	NDNF	neuron derived neurotrophic factor	79625
0.0314	-3.42158	-1.40462	-1.46496	MAP10	microtubule associated protein 10	54627
0.0141	3.83361	-0.293	1.46164	SEPSECS	Sep (O-phosphoserine) tRNA:Sec (selenocysteine) tRNA synthase	51091
0.0379	3.32215	-1.66327	1.46074	C8G	complement component 8, gamma polypeptide	733
0.000241	-5.60115	4.92472	-1.44833	PRSS35	protease, serine 35	167681
0.0061	4.23634	0.84514	1.44722	PLS3	plastin 3	5358
0.00273	-4.58853	1.87232	-1.44701	NPAS2	neuronal PAS domain protein 2	4862
0.0498	3.16846	-2.05473	1.44636	HAS3	hyaluronan synthase 3	3038
0.0129	3.87898	-0.16708	1.446	HPRT1	hypoxanthine phosphoribosyltransferase 1	3251
0.0129	3.87878	-0.16765	1.44579	HJURP	Holliday junction recognition protein	55355
0.0264	3.51632	-1.15449	1.44386	SIGLEC15	sialic acid binding Ig like lectin 15	284266
8.22e-06	-6.94213	9.01817	-1.443	CDSN	corneodesmosin	1041
0.0288	3.47147	-1.27334	1.44277	EPG5	ectopic P-granules autophagy protein 5 homolog	57724
0.0329	-3.39505	-1.47402	-1.44205	SFN	stratifin	2810
0.000649	-5.19614	3.69193	-1.43606	ACTRT3	actin related protein T3	84517
0.0383	-3.31682	-1.67701	-1.43563	GLYATL2	glycine-N-acyltransferase like 2	219970
8.25e-05	-6.02228	6.21334	-1.4323	G6PD	glucose-6-phosphate dehydrogenase	2539
2.09e-05	-6.55136	7.83091	-1.42938	SPINK7	serine peptidase inhibitor, Kazal type 7 (putative)	84651
0.00256	-4.62035	1.96628	-1.42888	FRYL	FRY like transcription coactivator	285527
0.00549	4.28336	0.98076	1.42731	TCTEX1D1	Tctex1 domain containing 1	200132
0.00104	-4.99364	3.08041	-1.42618	LINC01314	long intergenic non-protein coding RNA 1314	100996492
4.71e-05	-6.25593	6.92854	-1.42197	GON4L	gon-4 like	54856
0.0259	3.52673	-1.12681	1.41824	ADARB2	adenosine deaminase, RNA specific B2 (inactive)	105
9.99e-05	-5.94641	5.98102	-1.41738	RHBDL2	rhomboid like 2	54933
0.0317	3.41671	-1.41738	1.4168	THUMPD3	THUMP domain containing 3	25917
0.0489	3.17999	-2.02574	1.41492	HLF	HLF, PAR bZIP transcription factor	3131
0.00779	-4.11768	0.50528	-1.41275	NSD1	nuclear receptor binding SET domain protein 1	64324
0.000105	-5.92448	5.91389	-1.41185	ADGRE2	adhesion G protein-coupled receptor E2	30817
1.67e-06	-7.5643	10.8854	-1.41056	SEPHS2	selenophosphate synthetase 2	22928
0.000237	-5.60899	4.94867	-1.4081	RAET1E	retinoic acid early transcript 1E	135250
0.0438	3.2419	-1.86898	1.40806	TMEM145	transmembrane protein 145	284339
0.00111	-4.96541	2.99551	-1.40572	BPIFA1	BPI fold containing family A member 1	51297
0.0212	3.62624	-0.86003	1.40498	TRAF7	TNF receptor associated factor 7	84231
0.0369	3.33738	-1.62391	1.40452	AGL	amylo-alpha-1, 6-glucosidase, 4-alpha-glucanotransferase	178
0.00139	-4.87031	2.7102	-1.40432	ZNF391	zinc finger protein 391	346157
0.00153	-4.82904	2.58674	-1.40271	TMTC1	transmembrane and tetratricopeptide repeat containing 1	83857
0.00144	-4.85701	2.67037	-1.40207	TRIM67	tripartite motif containing 67	440730
0.0269	3.50564	-1.18288	1.39635	MTMR2	myotubularin related protein 2	8898
0.000125	-5.85732	5.70826	-1.39128	LOC101927272	uncharacterized LOC101927272	101927272
0.0314	-3.42126	-1.40547	-1.38648	USP18	ubiquitin specific peptidase 18	11274
0.0137	3.8504	-0.24647	1.37974	SACM1L	SAC1 suppressor of actin mutations 1-like (yeast)	22908
6.69e-05	-6.10335	6.46156	-1.37824	NFKB2	nuclear factor kappa B subunit 2	4791
0.000802	-5.10343	3.41145	-1.37812	RCAN3	RCAN family member 3	11123
0.00075	-5.1309	3.49448	-1.37796	FOXG1	forkhead box G1	2290
0.00269	-4.59357	1.88718	-1.37794	CNTN2	contactin 2	6900
0.017	3.74077	-0.54863	1.37552	LOC100132006	uncharacterized LOC100132006	100132006
0.00871	-4.06832	0.36496	-1.37369	GBP1	guanylate binding protein 1	2633
0.000669	-5.18358	3.6539	-1.36793	IQGAP1	IQ motif containing GTPase activating protein 1	8826
0.0363	3.34594	-1.60175	1.36748	MICU2	mitochondrial calcium uptake 2	221154
0.023	3.58776	-0.96361	1.36693	ALKBH3	alkB homolog 3, alpha-ketoglutaratedependent dioxygenase	221120
0.0327	-3.39798	-1.4664	-1.36298	NKAIN1	Na+/K+ transporting ATPase interacting 1	79570
0.000256	-5.57642	4.8492	-1.36218	LOC90784	uncharacterized LOC90784	90784
1.73e-05	-6.62785	8.06397	-1.3616	KLHL13	kelch like family member 13	90293
0.000527	-5.28394	3.95825	-1.36096	GSG2	germ cell associated 2, haspin	83903
0.0256	3.53265	-1.11103	1.36047	LINC00997	long intergenic non-protein coding RNA 997	401321
0.029	-3.46705	-1.28502	-1.35795	MID2	midline 2	11043
0.00211	-4.69947	2.20073	-1.35722	MAOA	monoamine oxidase A	4128
0.0186	-3.69586	-0.67129	-1.35431	ARMCX2	armadillo repeat containing, X-linked 2	9823
0.0131	3.87269	-0.18459	1.35311	XK	X-linked Kx blood group	7504
6.22e-05	-6.131	6.54622	-1.34999	UBE2H	ubiquitin conjugating enzyme E2 H	7328
0.000136	-5.81933	5.59195	-1.34514	PIP4K2A	phosphatidylinositol-5-phosphate 4-kinase type 2 alpha	5305
0.00758	-4.13005	0.54053	-1.34486	LINC00636	long intergenic non-protein coding RNA 636	285205
0.000127	-5.84535	5.67163	-1.34292	THBS3	thrombospondin 3	7059
0.000925	-5.04308	3.22932	-1.34224	CDC42BPG	CDC42 binding protein kinase gamma	55561
0.000716	-5.15125	3.55602	-1.342	IGHA1	immunoglobulin heavy constant alpha 1	3493
0.00653	-4.20242	0.74763	-1.32938	SNORA33	small nucleolar RNA, H/ACA box 33	594839
0.0165	3.75423	-0.51174	1.3286	GNA13	G protein subunit alpha 13	10672
0.0464	3.21021	-1.94943	1.32713	NEUROG3	neurogenin 3	50674
0.00167	-4.79547	2.48649	-1.32629	DSCAM	DS cell adhesion molecule	1826
0.000249	-5.58969	4.88972	-1.32375	AKIP1	A-kinase interacting protein 1	56672
0.0142	-3.83012	-0.30265	-1.32347	SLC6A14	solute carrier family 6 member 14	11254
0.001	-5.00826	3.12442	-1.32207	MECR	mitochondrial trans-2-enoyl-CoA reductase	51102
0.00042	-5.38242	4.25766	-1.3189	KREMEN2	kringle containing transmembrane protein 2	79412
0.0171	-3.73858	-0.55464	-1.31745	LZTS1-AS1	LZTS1 antisense RNA 1	100874051
0.00363	-4.47129	1.5276	-1.31091	ITGBL1	integrin subunit beta like 1	9358
0.00889	-4.05739	0.33397	-1.30899	GNAI3	G protein subunit alpha i3	2773
0.0106	3.97792	0.10964	1.30896	LOC101927636	uncharacterized LOC101927636	101927636
0.019	-3.68164	-0.70996	-1.3067	TEAD2	TEA domain transcription factor 2	8463
0.00075	-5.13132	3.49573	-1.30589	BOK	BOK, BCL2 family apoptosis regulator	666
0.000735	-5.14053	3.52361	-1.30581	RNASEH2B	ribonuclease H2 subunit B	79621
0.00166	-4.79695	2.49089	-1.30407	UQCC3	ubiquinol-cytochrome c reductase complex assembly factor 3	790955
0.0154	-3.7903	-0.41262	-1.30361	ZC3H12B	zinc finger CCCH-type containing 12B	340554
0.00336	-4.50448	1.62492	-1.30163	DHX34	DEAH-box helicase 34	9704
0.0387	3.31116	-1.69161	1.29795	ZNF189	zinc finger protein 189	7743
3.62e-05	-6.35234	7.22334	-1.29764	GJD2	gap junction protein delta 2	57369
0.0008	-5.10636	3.4203	-1.29562	IPCEF1	interaction protein for cytohesin exchange factors 1	26034
0.000704	-5.16119	3.58609	-1.29395	MYOZ3	myozenin 3	91977
0.0254	3.53631	-1.10129	1.29369	NAT1	N-acetyltransferase 1	9
0.0374	3.32935	-1.64469	1.29277	RNF6	ring finger protein 6	6049
0.00049	-5.31496	4.05251	-1.28988	PPARG	peroxisome proliferator activated receptor gamma	5468
0.000903	-5.0521	3.2565	-1.28906	GLMP	glycosylated lysosomal membrane protein	112770
0.00527	-4.30115	1.03221	-1.28763	PLXDC2	plexin domain containing 2	84898
0.0112	-3.95037	0.0323	-1.28708	SYNGR4	synaptogyrin 4	23546
0.0467	3.20517	-1.96218	1.28442	BTBD10	BTB domain containing 10	84280
0.0395	-3.29946	-1.7217	-1.28354	IFITM1	interferon induced transmembrane protein 1	8519
0.00254	-4.62371	1.97624	-1.28141	GPR141	G protein-coupled receptor 141	353345
0.000899	-5.0545	3.26376	-1.27962	INSL6	insulin like 6	11172
0.000233	-5.61475	4.96627	-1.27655	TECTA	tectorin alpha	7007
0.000186	-5.70578	5.24455	-1.27031	SRC	SRC proto-oncogene, non-receptor tyrosine kinase	6714
0.00368	-4.46584	1.51164	-1.26805	SOD2	superoxide dismutase 2, mitochondrial	6648
0.0117	-3.92657	-0.03434	-1.26726	LINC00515	long intergenic non-protein coding RNA 515	282566
0.000495	-5.30943	4.03567	-1.2671	FGF20	fibroblast growth factor 20	26281
0.00214	-4.69194	2.17837	-1.26495	LOC728114	uncharacterized LOC728114	728114
0.0349	3.36668	-1.54794	1.26303	CD180	CD180 molecule	4064
0.00694	4.17318	0.66381	1.26181	NSRP1	nuclear speckle splicing regulatory protein 1	84081
0.00112	-4.96317	2.98876	-1.2593	ZBTB10	zinc finger and BTB domain containing 10	65986
0.00142	-4.86211	2.68565	-1.259	PRELID3B	PRELI domain containing 3B	51012
0.00206	-4.71002	2.23207	-1.25879	NRGN	neurogranin	4900
0.0228	3.59403	-0.94679	1.25597	ZNF461	zinc finger protein 461	92283
0.00734	4.14372	0.57956	1.25583	SGIP1	SH3 domain GRB2 like endophilin interacting protein 1	84251
0.0152	-3.7963	-0.39607	-1.2549	C16orf62	chromosome 16 open reading frame 62	57020
0.00199	-4.72376	2.2729	-1.25284	FSCN2	fascin actin-bundling protein 2, retinal	25794
0.0187	3.69187	-0.68215	1.25198	KIF5A	kinesin family member 5A	3798
0.0418	3.26907	-1.79964	1.25059	NAMPT	nicotinamide phosphoribosyltransferase	10135
0.0106	3.9812	0.11888	1.24964	GTF2F2	general transcription factor IIF subunit 2	2963
0.00699	4.16856	0.65058	1.247	HMG20A	high mobility group 20A	10363
0.0111	3.95719	0.05144	1.24577	ACSM3	acyl-CoA synthetase medium-chain family member 3	6296
0.024	-3.5671	-1.01901	-1.24308	DISP2	dispatched RND transporter family member 2	85455
0.0486	-3.18324	-2.01755	-1.2423	ZNF777	zinc finger protein 777	27153
0.0497	3.17001	-2.05086	1.23814	MS4A6A	membrane spanning 4-domains A6A	64231
0.00431	4.39352	1.30039	1.23706	ACSL1	acyl-CoA synthetase long-chain family member 1	2180
0.029	-3.46608	-1.28758	-1.23637	STKLD1	serine/threonine kinase like domain containing 1	169436
0.0267	-3.51079	-1.1692	-1.23587	SIX4	SIX homeobox 4	51804
0.0327	-3.39821	-1.46578	-1.23207	PPP1R3D	protein phosphatase 1 regulatory subunit 3D	5509
0.0276	-3.49188	-1.21936	-1.22993	TMEM159	transmembrane protein 159	57146
0.0459	-3.21477	-1.93788	-1.22955	SF3A1	splicing factor 3a subunit 1	10291
0.0206	3.64298	-0.81481	1.22857	PAM16	presequence translocase associated motor 16 homolog	51025
0.00698	-4.17004	0.65483	-1.22798	SEL1L	SEL1L ERAD E3 ligase adaptor subunit	6400
0.0104	-3.98965	0.14266	-1.22548	RNF41	ring finger protein 41	10193
0.00525	4.30369	1.03954	1.22367	LINC01176	long intergenic non-protein coding RNA 1176	100506516
0.00268	-4.59686	1.8969	-1.22317	AHSG	alpha 2-HS glycoprotein	197
0.001	-5.00961	3.12847	-1.21952	PRTG	protogenin	283659
0.0361	3.34893	-1.59401	1.21809	JAK1	Janus kinase 1	3716
0.03	-3.44779	-1.33579	-1.21697	C6orf25	chromosome 6 open reading frame 25	80739
0.0184	-3.70181	-0.65507	-1.21666	BCKDHB	branched chain keto acid dehydrogenase E1 subunit beta	594
0.00039	-5.41118	4.34523	-1.21617	RPRD1B	regulation of nuclear pre-mRNA domain containing 1B	58490
0.00031	-5.49945	4.61426	-1.21609	DEFB118	defensin beta 118	117285
0.0325	-3.40191	-1.45613	-1.21606	EBF2	early B-cell factor 2	64641
0.00203	-4.71534	2.24788	-1.21593	SALL1	spalt like transcription factor 1	6299
0.0281	-3.48377	-1.24083	-1.21104	KHK	ketohexokinase	3795
0.00769	-4.1232	0.52101	-1.2094	CBX4	chromobox 4	8535
0.00129	-4.90567	2.81614	-1.20787	TRIM51	tripartite motif-containing 51	84767
0.000786	-5.11332	3.44132	-1.20657	ADGRG1	adhesion G protein-coupled receptor G1	9289
0.00187	-4.74909	2.34824	-1.20547	LOC100507140	uncharacterized LOC100507140	100507140
0.0246	-3.55347	-1.05548	-1.20301	LSM14A	LSM14A, mRNA processing body assembly factor	26065
0.0215	3.61747	-0.88369	1.20255	ARMC8	armadillo repeat containing 8	25852
0.0487	-3.18239	-2.0197	-1.19989	SPIN2A	spindlin family member 2A	54466
0.0365	3.34211	-1.61169	1.19783	LINC01588	long intergenic non-protein coding RNA 1588	283551
0.0134	-3.8612	-0.21652	-1.19179	PRPF6	pre-mRNA processing factor 6	24148
0.00346	-4.49009	1.5827	-1.19174	FAM63A	family with sequence similarity 63 member A	55793
0.00107	-4.9807	3.04147	-1.19024	RASSF8	Ras association domain family member 8	11228
0.0193	3.67401	-0.7307	1.1892	LOC101928894	uncharacterized LOC101928894	101928894
0.023	-3.58778	-0.96358	-1.18861	SLC2A2	solute carrier family 2 member 2	6514
0.000695	-5.16632	3.60163	-1.18639	KLHL5	kelch like family member 5	51088
0.000714	-5.15268	3.56036	-1.18616	MYCL	v-myc avian myelocytomatosis viral oncogene lung carcinoma derived homolog	4610
0.000519	-5.28911	3.97397	-1.18485	HDGFRP3	hepatoma-derived growth factor, related protein 3	50810
0.0254	-3.53578	-1.1027	-1.18388	DSP	desmoplakin	1832
0.00105	-4.98921	3.06707	-1.18292	NPPC	natriuretic peptide C	4880
0.0323	-3.40739	-1.44178	-1.18269	PRR29	proline rich 29	92340
0.00266	-4.59905	1.90338	-1.18143	HIST1H3G	histone cluster 1, H3g	8355
0.0291	-3.46302	-1.29564	-1.17788	LAMA2	laminin subunit alpha 2	3908
0.00124	-4.92227	2.86593	-1.17725	ADAMTS1	ADAM metallopeptidase with thrombospondin type 1 motif 1	9510
0.0212	3.62423	-0.86547	1.17565	CAMK1	calcium/calmodulin dependent protein kinase I	8536
0.0166	-3.75221	-0.51728	-1.17385	PLEKHA8	pleckstrin homology domain containing A8	84725
0.0087	-4.06873	0.36612	-1.17238	HSPD1	heat shock protein family D (Hsp60) member 1	3329
0.0487	3.1822	-2.02016	1.17118	PCNP	PEST proteolytic signal containing nuclear protein	57092
0.00951	-4.02831	0.25169	-1.1705	PLPP2	phospholipid phosphatase 2	8612
0.0106	-3.97919	0.11322	-1.16414	PRKACA	protein kinase cAMP-activated catalytic subunit alpha	5566
0.0443	-3.23396	-1.88918	-1.16374	BRWD1	bromodomain and WD repeat domain containing 1	54014
0.00214	-4.69199	2.17852	-1.16265	RBM14	RNA binding motif protein 14	10432
0.000199	-5.67763	5.15846	-1.16237	DTNA	dystrobrevin alpha	1837
4.57e-05	-6.2679	6.96516	-1.16064	RACK1	receptor for activated C kinase 1	10399
0.00995	-4.01113	0.20317	-1.16027	UPF2	UPF2 regulator of nonsense transcripts homolog (yeast)	26019
0.0205	3.64578	-0.80723	1.16023	MAP1B	microtubule associated protein 1B	4131
0.00651	-4.20449	0.75358	-1.15912	RNPC3	RNA binding region (RNP1, RRM) containing 3	55599
0.0184	3.70202	-0.65449	1.15365	CSDE1	cold shock domain containing E1	7812
0.0228	3.59446	-0.94561	1.1528	RABL3	RAB, member of RAS oncogene family like 3	285282
0.0122	-3.90915	-0.08301	-1.15264	HOXA9	homeobox A9	3205
0.00733	4.14517	0.5837	1.15207	ZNF592	zinc finger protein 592	9640
0.0188	-3.69006	-0.68707	-1.15203	ARMC9	armadillo repeat containing 9	80210
0.00684	4.18171	0.68823	1.14891	KIAA0509	uncharacterized LOC57242	57242
0.0445	3.23107	-1.89651	1.14509	ADAM9	ADAM metallopeptidase domain 9	8754
0.0325	-3.40199	-1.45592	-1.14317	PARS2	prolyl-tRNA synthetase 2, mitochondrial (putative)	25973
0.0439	-3.2401	-1.87357	-1.14304	FAM92A1	family with sequence similarity 92 member A1	137392
0.0268	-3.50842	-1.17549	-1.14224	CALR3	calreticulin 3	125972
0.0393	3.30309	-1.71237	1.14206	TMEFF1	transmembrane protein with EGF like and two follistatin like domains 1	8577
0.000331	-5.47564	4.54164	-1.13901	EWSR1	EWS RNA binding protein 1	2130
0.029	-3.46463	-1.29139	-1.13881	ACADS	acyl-CoA dehydrogenase, C-2 to C-3 short chain	35
0.0198	-3.66332	-0.75971	-1.13702	RBM43	RNA binding motif protein 43	375287
0.0129	-3.88057	-0.16266	-1.1354	SECISBP2	SECIS binding protein 2	79048
0.0393	-3.30345	-1.71146	-1.13066	PTGER3	prostaglandin E receptor 3	5733
0.0304	-3.44141	-1.35256	-1.12936	USP44	ubiquitin specific peptidase 44	84101
0.0113	-3.94664	0.02185	-1.12734	OR2K2	olfactory receptor family 2 subfamily K member 2	26248
0.0257	-3.53057	-1.11659	-1.12722	GLI3	GLI family zinc finger 3	2737
0.00505	-4.32288	1.09513	-1.127	TMEM175	transmembrane protein 175	84286
0.00186	-4.75129	2.3548	-1.12554	LPAR2	lysophosphatidic acid receptor 2	9170
0.0457	3.2182	-1.92918	1.12515	P2RY12	purinergic receptor P2Y12	64805
0.0178	-3.71813	-0.61055	-1.12214	TMTC4	transmembrane and tetratricopeptide repeat containing 4	84899
0.0109	-3.96442	0.07174	-1.12139	C1orf56	chromosome 1 open reading frame 56	54964
0.0229	-3.58886	-0.96067	-1.12082	TAF1	TATA-box binding protein associated factor 1	6872
0.0393	-3.30271	-1.71335	-1.11968	MCM9	minichromosome maintenance 9 homologous recombination repair factor	254394
0.000218	-5.63824	5.03805	-1.11967	CNPY4	canopy FGF signaling regulator 4	245812
0.0301	-3.44508	-1.3429	-1.1172	CYBB	cytochrome b-245 beta chain	1536
0.00622	-4.22695	0.81811	-1.11482	LRRTM1	leucine rich repeat transmembrane neuronal 1	347730
0.0095	-4.02895	0.2535	-1.1115	JADE2	jade family PHD finger 2	23338
0.00335	-4.50719	1.63288	-1.11121	ARR3	arrestin 3	407
0.00211	4.70007	2.2025	1.1075	NPTN	neuroplastin	27020
0.0012	-4.93491	2.90387	-1.10616	ZNF395	zinc finger protein 395	55893
0.00129	-4.90561	2.81597	-1.10467	KIAA1524	KIAA1524	57650
0.00398	-4.42963	1.40575	-1.10453	TRIB1	tribbles pseudokinase 1	10221
0.0286	3.47599	-1.26141	1.10305	ZNF277	zinc finger protein 277	11179
0.0111	-3.95384	0.04204	-1.10291	POU5F1	POU class 5 homeobox 1	5460
0.0103	-3.99487	0.15736	-1.10212	MARCKSL1	MARCKS like 1	65108
0.00852	-4.07933	0.3962	-1.10174	BRCAT107	breast cancer-associated transcript 107	102723839
0.0356	3.35681	-1.57358	1.10109	CLEC4A	C-type lectin domain family 4 member A	50856
0.0376	3.32604	-1.65323	1.10039	PAIP1	poly(A) binding protein interacting protein 1	10605
0.042	3.26589	-1.80778	1.09726	SLC30A10	solute carrier family 30 member 10	55532
0.00224	-4.67445	2.1265	-1.09477	ZCCHC2	zinc finger CCHC-type containing 2	54877
0.0253	3.5384	-1.0957	1.09331	ACVR1	activin A receptor type 1	90
0.037	-3.33535	-1.62916	-1.09285	TBC1D16	TBC1 domain family member 16	125058
0.0251	-3.5447	-1.07891	-1.09231	ARG1	arginase 1	383
0.0188	3.68753	-0.69395	1.09111	RPAP3	RNA polymerase II associated protein 3	79657
0.0449	-3.22721	-1.90632	-1.09084	OLA1	Obg-like ATPase 1	29789
0.0198	-3.66161	-0.76436	-1.08372	TMEM128	transmembrane protein 128	85013
0.0378	3.32263	-1.66203	1.08254	MAN2A2	mannosidase alpha class 2A member 2	4122
0.00293	-4.55978	1.78755	-1.08208	EMC2	ER membrane protein complex subunit 2	9694
0.00733	-4.14468	0.5823	-1.08203	PPIEL	peptidylprolyl isomerase E like pseudogene	728448
0.0491	3.17705	-2.03314	1.07917	PASK	PAS domain containing serine/threonine kinase	23178
0.0394	-3.30197	-1.71525	-1.07827	REEP3	receptor accessory protein 3	221035
0.0023	4.66388	2.09515	1.07725	TBL1XR1	transducin (beta)-like 1 X-linked receptor 1	79718
0.000142	-5.80107	5.53608	-1.07679	OR5E1P	olfactory receptor family 5 subfamily E member 1 pseudogene	26343
0.0105	-3.98581	0.13185	-1.07671	KCNK16	potassium two pore domain channel subfamily K member 16	83795
0.00829	-4.09078	0.42873	-1.07671	PCDHB15	protocadherin beta 15	56121
0.0262	-3.52045	-1.14352	-1.07441	ETAA1	Ewing tumor associated antigen 1	54465
0.0265	-3.51388	-1.161	-1.07291	FKBP14	FK506 binding protein 14	55033
0.00547	-4.28541	0.98669	-1.07213	LTBR	lymphotoxin beta receptor	4055
0.0477	-3.19571	-1.98611	-1.07183	RIC3	RIC3 acetylcholine receptor chaperone	79608
0.0351	-3.36329	-1.55674	-1.06736	CTSO	cathepsin O	1519
0.00487	-4.33921	1.14249	-1.06726	GCDH	glutaryl-CoA dehydrogenase	2639
0.00239	-4.64773	2.0473	-1.06664	RBMS1	RNA binding motif single stranded interacting protein 1	5937
0.042	-3.26521	-1.80952	-1.06593	LILRA4	leukocyte immunoglobulin like receptor A4	23547
0.00568	-4.26785	0.93595	-1.06589	PRR7	proline rich 7 (synaptic)	80758
0.00864	-4.07349	0.37961	-1.06494	CAD	carbamoyl-phosphate synthetase 2, aspartate transcarbamylase, and dihydroorotase	790
0.0172	3.73685	-0.55938	1.06438	STXBP1	syntaxin binding protein 1	6812
0.0449	-3.22699	-1.9069	-1.06401	STIM2	stromal interaction molecule 2	57620
0.0307	-3.43516	-1.36899	-1.06289	RAMP3	receptor (G protein-coupled) activity modifying protein 3	10268
0.00517	-4.30977	1.05713	-1.06185	LSM6	LSM6 homolog, U6 small nuclear RNA and mRNA degradation associated	11157
0.00733	-4.14476	0.58253	-1.05984	SIRT6	sirtuin 6	51548
0.0086	-4.07559	0.38557	-1.05764	SOAT2	sterol O-acyltransferase 2	8435
0.0139	-3.84258	-0.26817	-1.05705	CHST10	carbohydrate sulfotransferase 10	9486
0.00483	-4.34293	1.15328	-1.05192	ARNT2	aryl hydrocarbon receptor nuclear translocator 2	9915
0.0106	-3.979	0.11269	-1.05182	ZNF382	zinc finger protein 382	84911
0.0158	-3.7785	-0.44509	-1.0515	GAL3ST4	galactose-3-O-sulfotransferase 4	79690
0.00266	-4.59921	1.90383	-1.04936	ARHGEF2	Rho/Rac guanine nucleotide exchange factor 2	9181
0.0427	3.25629	-1.83231	1.04894	VEPH1	ventricular zone expressed PH domain containing 1	79674
0.0119	-3.9191	-0.05522	-1.04521	RPE	ribulose-5-phosphate-3-epimerase	6120
0.0178	-3.71835	-0.60996	-1.04309	INCENP	inner centromere protein	3619
0.00573	-4.26352	0.92347	-1.04249	SRF	serum response factor	6722
0.0293	-3.45914	-1.30588	-1.04219	TOMM40	translocase of outer mitochondrial membrane 40	10452
0.0462	-3.21221	-1.94437	-1.04198	DYNC1LI2	dynein cytoplasmic 1 light intermediate chain 2	1783
0.044	-3.23911	-1.87607	-1.04173	SYT12	synaptotagmin 12	91683
0.0447	-3.22884	-1.90218	-1.04161	OAZ1	ornithine decarboxylase antizyme 1	4946
0.0497	-3.17064	-2.04927	-1.04085	ATP6V1B1	ATPase H+ transporting V1 subunit B1	525
0.0425	-3.25857	-1.82647	-1.04077	CCDC17	coiled-coil domain containing 17	149483
0.034	3.37916	-1.51548	1.04069	MAP4K4	mitogen-activated protein kinase kinase kinase kinase 4	9448
0.0491	-3.17794	-2.03091	-1.03915	RGS4	regulator of G-protein signaling 4	5999
0.0162	3.76773	-0.4747	1.03855	TENM1	teneurin transmembrane protein 1	10178
0.0262	3.52102	-1.14199	1.03542	SRBD1	S1 RNA binding domain 1	55133
0.0109	-3.96501	0.07339	-1.03527	HGD	homogentisate 1,2-dioxygenase	3081
0.0389	-3.30898	-1.69721	-1.03432	CAV1	caveolin 1	857
0.0363	-3.34605	-1.60148	-1.03313	ITGB8	integrin subunit beta 8	3696
0.0372	3.33293	-1.63543	1.033	DCAF6	DDB1 and CUL4 associated factor 6	55827
0.0222	-3.60414	-0.9196	-1.03196	LOC284912	uncharacterized LOC284912	284912
0.0492	-3.17537	-2.03738	-1.0301	SIGLEC1	sialic acid binding Ig like lectin 1	6614
0.0104	-3.9917	0.14844	-1.02984	MEPE	matrix extracellular phosphoglycoprotein	56955
0.0187	-3.69092	-0.68472	-1.02918	MYO1B	myosin IB	4430
0.0133	-3.86437	-0.20771	-1.02723	CENPBD1P1	CENPB DNA-binding domains containing 1 pseudogene 1	65996
0.00487	-4.33909	1.14214	-1.02652	TAF13	TATA-box binding protein associated factor 13	6884
0.0477	-3.19505	-1.98776	-1.02493	ATF6	activating transcription factor 6	22926
0.0259	-3.52474	-1.1321	-1.02347	TBC1D29	TBC1 domain family member 29	26083
0.0378	-3.3234	-1.66005	-1.02314	DCAF4L2	DDB1 and CUL4 associated factor 4 like 2	138009
0.0296	3.45324	-1.32142	1.02222	ZBP1	Z-DNA binding protein 1	81030
0.00464	-4.35976	1.20216	-1.02199	PLEKHG1	pleckstrin homology and RhoGEF domain containing G1	57480
0.0295	-3.45663	-1.3125	-1.02121	PRDM9	PR/SET domain 9	56979
0.0188	-3.68737	-0.69439	-1.01893	DYRK3	dual specificity tyrosine phosphorylation regulated kinase 3	8444
0.00434	-4.38771	1.28347	-1.01717	PEX12	peroxisomal biogenesis factor 12	5193
0.0173	-3.73293	-0.57009	-1.0134	RNF220	ring finger protein 220	55182
0.00523	-4.30526	1.04408	-1.01223	DYRK4	dual specificity tyrosine phosphorylation regulated kinase 4	8798
0.0337	-3.38439	-1.50185	-1.01159	UFM1	ubiquitin fold modifier 1	51569
0.0113	-3.94751	0.0243	-1.01088	SRRM3	serine/arginine repetitive matrix 3	222183
0.044	3.23816	-1.8785	1.01051	PIK3CB	phosphatidylinositol-4,5-bisphosphate 3-kinase catalytic subunit beta	5291
0.0119	-3.91863	-0.05652	-1.01022	GAB2	GRB2 associated binding protein 2	9846
0.0309	3.43063	-1.38088	1.00932	THNSL1	threonine synthase like 1	79896
0.0467	3.20568	-1.96089	1.00922	PAPD4	poly(A) RNA polymerase D4, non-canonical	167153
0.0137	3.85062	-0.24587	1.00817	LCE5A	late cornified envelope 5A	254910
0.0242	-3.56327	-1.02927	-1.00752	BRSK2	BR serine/threonine kinase 2	9024
0.0298	3.44994	-1.33013	1.00701	PHTF1	putative homeodomain transcription factor 1	10745
0.0417	3.27077	-1.79529	1.00674	44447	septin 8	23176
0.00431	-4.39188	1.29564	-1.00631	NUTM1	NUT midline carcinoma family member 1	256646
0.0479	-3.19137	-1.99704	-1.00462	PAM	peptidylglycine alpha-amidating monooxygenase	5066
0.00752	-4.13373	0.55104	-1.00422	LCMT1	leucine carboxyl methyltransferase 1	51451
0.0477	-3.19345	-1.99179	-1.00368	ADD3-AS1	ADD3 antisense RNA 1	100505933
0.0177	-3.72372	-0.59528	-1.00305	AKIRIN2	akirin 2	55122
