# Supplementary material for: Comprehensive Analysis of circRNA-miRNA-mRNA Regulatory Network and Novel Potential Biomarkers in Acute Myocardial Infarction
Source: Front Cardiovasc Med. 2022 Jul 7;9:850991. doi: 10.3389/fcvm.2022.850991 (PMC9300925; doi:10.3389/fcvm.2022.850991)
Supplement: Supplementary file 2 [file Table_2.XLSX]

## Sheet: circRNA ID conversion
up-expressed DEcircRNAs			down-expressed DEcircRNAs
circRNA name	circBase ID		circRNA name	circBase ID
hsa_circRNA_023461	hsa_circ_0023461		hsa_circRNA_068655	hsa_circ_0068655
hsa_circRNA_038011	hsa_circ_0038011		hsa_circRNA_103560	hsa_circ_0001380
hsa_circRNA_400564	hsa_circ_0018468		hsa_circRNA_103110	hsa_circ_0004771
hsa_circRNA_400027	hsa_circ_0092367		hsa_circRNA_015677	hsa_circ_0015677
hsa_circRNA_400101	hsa_circ_0092328		hsa_circRNA_103111	hsa_circ_0061276
hsa_circRNA_103361	hsa_circ_0001296		hsa_circRNA_103123	hsa_circ_0002360
hsa_circRNA_400033	hsa_circ_0092360		hsa_circRNA_406422	hsa_circ_0068654
hsa_circRNA_103372	hsa_circ_0003748		hsa_circRNA_103758	hsa_circ_0071196
hsa_circRNA_001350	hsa_circ_0000253		hsa_circRNA_103757	hsa_circ_0008618
hsa_circRNA_001490	hsa_circ_0001490		hsa_circRNA_030722	hsa_circ_0030722
hsa_circRNA_404567	hsa_circ_0013599		hsa_circRNA_001112	hsa_circ_0001112
hsa_circRNA_003997	hsa_circ_0003997		hsa_circRNA_103756	hsa_circ_0004636
hsa_circRNA_104310	hsa_circ_0079385		hsa_circRNA_101289	hsa_circ_0030720
hsa_circRNA_000781	hsa_circ_0000223		hsa_circRNA_040730	hsa_circ_0040730
hsa_circRNA_092523	hsa_circ_0001255		hsa_circRNA_044837	hsa_circ_0044837
hsa_circRNA_066869	hsa_circ_0066869		hsa_circRNA_101128	hsa_circ_0000437
hsa_circRNA_075549	hsa_circ_0075549		hsa_circRNA_103109	hsa_circ_0061274
hsa_circRNA_404807	hsa_circ_0019774		hsa_circRNA_404225	hsa_circ_0088876
hsa_circRNA_405624	hsa_circ_0045519		hsa_circRNA_101231	hsa_circ_0000467
hsa_circRNA_004225	hsa_circ_0004225		hsa_circRNA_103646	hsa_circ_0001413
hsa_circRNA_405990	hsa_circ_0047796		hsa_circRNA_103045	hsa_circ_0001147
hsa_circRNA_101456	hsa_circ_0006770		hsa_circRNA_100970	hsa_circ_0024604
hsa_circRNA_087800	hsa_circ_0087800		hsa_circRNA_100562	hsa_circ_0006577
hsa_circRNA_103444	hsa_circ_0008797		hsa_circRNA_055943	hsa_circ_0055943
hsa_circRNA_001397	hsa_circ_0001397		hsa_circRNA_007302	hsa_circ_0007302
hsa_circRNA_066596	hsa_circ_0066596		hsa_circRNA_071106	hsa_circ_0071106
hsa_circRNA_025522	hsa_circ_0025522		hsa_circRNA_100923	hsa_circ_0023936
hsa_circRNA_406010	hsa_circ_0057570		hsa_circRNA_007444	hsa_circ_0007444
hsa_circRNA_034093	hsa_circ_0034093		hsa_circRNA_102611	hsa_circ_0007334
hsa_circRNA_405156	hsa_circ_0030368		hsa_circRNA_101319	hsa_circ_0000524
hsa_circRNA_001654	hsa_circ_0001605		hsa_circRNA_104645	hsa_circ_0001811
hsa_circRNA_104401	hsa_circ_0005513		hsa_circRNA_402265	hsa_circ_0054665
hsa_circRNA_102445	hsa_circ_0004552		hsa_circRNA_100088	hsa_circ_0005735
hsa_circRNA_406790	hsa_circ_0007587
hsa_circRNA_006759	hsa_circ_0006759
hsa_circRNA_000864	hsa_circ_0000662
hsa_circRNA_001653	hsa_circ_0001568
hsa_circRNA_055440	hsa_circ_0055440
hsa_circRNA_101306	hsa_circ_0031017
hsa_circRNA_104400	hsa_circ_0006944
hsa_circRNA_075503	hsa_circ_0075503
hsa_circRNA_101525	hsa_circ_0035381
hsa_circRNA_405261	hsa_circ_0032623
hsa_circRNA_091761	hsa_circ_0091761
hsa_circRNA_101282	hsa_circ_0030569
hsa_circRNA_092435	hsa_circ_0000696
hsa_circRNA_404818	hsa_circ_0058643
hsa_circRNA_101685	hsa_circ_0037516
hsa_circRNA_100802	hsa_circ_0009018
hsa_circRNA_004561	hsa_circ_0004561
