# Supplementary material for: Comprehensive Analysis of circRNA-miRNA-mRNA Regulatory Network and Novel Potential Biomarkers in Acute Myocardial Infarction
Source: Front Cardiovasc Med. 2022 Jul 7;9:850991. doi: 10.3389/fcvm.2022.850991 (PMC9300925; doi:10.3389/fcvm.2022.850991)
Supplement: Supplementary file 3 [file Table_3.XLSX]

## Sheet: Sheet1
circRNA	circRNA name	Forward(5'to3')	Reverse(5'to3')
hsa_circ_0023461	hsa_circ_0023461	ACGCTCTTCCAGACAGATGG	CTATTGTGCTGGGCAAGGA
hsa_circ_0032623	YLPM1-004	TGCTGCTATTGAAGAGTCTGAGG	TGTATATGTGGTGGGGGCTG
hsa_circ_0030368	DIAPH-001	CGGCAGAGTCTCAGTCCAAT	TCCCTGGAATTCTTATGCTGGC
hsa_circ_0004561	C8orf83-003	GATGGGTAGAAAAGATGCTGCT	ATTGTTGTGGCATCTGGACAC
hsa_circ_0047796	ALPK2-001	CCCGTATGCTACAGTGGAGG	CCGCACCAAATCTTGCATGT
hsa_circ_0092367	SNORD116-14-003	CCTCATTTGCAGGGATGGAGA	TCACTCATTTTGTTCAGCTTTCC
hsa_circ_0025522	ARHGDIB-003	AGTCCCTAGTCACATCCCCT	GGGGCTTTCGGATCTCAGC
hsa_circ_0001147	RBM39-019	CCAGCTGATGATGGACAGTGA	CCTTGGTCGAATTCTTGCCG
hsa_circ_0004771	NRIP1-007	TTGGAGACAGACGGAAGTGTT	TCAAGTGTGCATCTTCTGGCT
hsa_circ_0061276	NRIP1-004	GTGAGCTATTTCAGAACTGTTC	GGCTGTGTTTCTCCCAAATG
hsa_circ_0013599	PHTF1-011	TGTTGTGCTCAGGTTCTCCA	AAGACAATTGCTATAACTGTTCTG
hsa_circ_0045519	ABCA5-006	AGTAGCTGTTATATCGGCTTTCCT	TCACAATGCTGCTACTTTGAGG
hsa_circ_0075503	SLC22A23	TGCTCTACTGGTCTGGGATCT	GATGGAAAACAGCAGCACAGG
mRNA	GeneID	Forward(5'to3')	Reverse(5'to3')
GAPDH	2597	AGAAGGCTGGGGCTCATTTG	AGGGGCCATCCACAGTCTTC
ATP2B2	491	TGGTCACTGGCGACAATA	GGCACAGAAAGTCCTCCC
KCNA1	3736	CACCGAGATAGCTGAGCAGG	GGCGGGAGAGCTTGAAGATT
GRIN2A	2903	ACCGCTGCATCTTCTATGCT	AAGTCTTTGCCATCCCATGT
SCN2B	6327	GTTCCTCCAGTTCCGCATGA	GCACGTTTCTCAGCATCACC
GPM6A	2823	GTTTATTGTGGCACTTGCTGGA	TGGCAGACAGAACCATAAGGTAGTG
CACNA1E	777	CCATGTCCCGAAGACTGGAGA	CCATTGCGGAGGTAAGAGC
HDAC2	3066	ATGGCGTACAGTCAAGGAGG	TGCGGATTCTATGAGGCTTCA
SRSF1	6426	CCAAGTGGAAGTTGGCAGGA	TCCGTACAAACTCCACGACA
ANK2	287	ACCTGCGATACAGCTTGGAG	AGAGTGTGAGACCTGTCGGA
HNRNPA2B1	3181	GGAGTGGAAGAGGAGGCAAC	CAGGTCCTCCTCCATACCCA
